# Supplementary material for: Co-generation of NaREE(MoO4)2 and REEPO4 in multiple habits by solid-flux crystal growth
Source: PLoS One. 2025 Nov 7;20(11):e0335161. doi: 10.1371/journal.pone.0335161 (PMC12594349; doi:10.1371/journal.pone.0335161)
Supplement: S1 File — TableS1.xslx: EDS analyses of oxide crystals formed in initial experiments, given as raw EDS analyses. TableS2.xslx: LA-ICP-MS analyses of experiments NX-11 and NX-12 showing intergrown oxide and phosphate phases. Standard analyses included, processed and output using Iolite software package. TableS3.xslx: LA-ICP-MS analyses of phosphate crystals from experiments NX-14 through and NX-23 showing phosphate phases, with all other REE analyzed to test for cross contamination between experiments and to measure degree of Molybdenum contamination. Phosphorus commonly off scale due to it being a major element in all phases. Standard analyses included and labeled, processed and output using Iolite software package. TableS4.xslx: LA-ICP-MS analyses of Wyoming monazite starting materials. Standard analyses included, processed and output using Iolite software package. TableS5.xslx: EPMA analyses of experiments Ni and Ag, conducted in piston cylinder with Ni and Ag capsules respectively. All rows labeled, standard analyses included, full microprobe output including standard ID and probe settings listed. (ZIP) [file pone.0335161.s001.zip › TableS1.xlsx]

## Sheet: S1
Supplementary Table 1: EDS analyses to confirm state of phosphate, oxides, etc.
Experiments - Type 1.
All points on polished, carbon coated samples.
Experiment NX-01
Flux lathes:	All #s Atomic Percent
Element	Lathe1	Lathe2	Lathe3	Lathe4	Lathe5
Sodium	29.6441	0	29.2152	0	28.6452
Nickel	0.107305	0	0.165568	0	0.140377
Molybdenum	12.4539	37.5369	12.4553	21.3299	0.0629382
Palladium	0.252769	0	0.00113224	0	12.4514
Silicon	0.142774	0	0.188793	0	0.15203
Oxygen	57.3992	62.4631	57.8043	78.6701	58.5481
	100	100	100	100	100
Crystals:	NX-01_1	NX-01_02	NX-01_03	NX-02_01	NX-02_02	NX-02_03	NX-03_01	NX-03_02	NX-03_03	NX-04_01	NX-04_02	NX-04_03	NX-07_01	NX-07_02	NX-07_03
Carbon	0	19.9059	0	17.9545	20.1493	0	0	0	0	19.0282	19.5026	18.2792	0	0
Oxygen	56.0676	46.5158	59.6296	48.3726	46.9147	56.8007	63.7034	62.9791	63.6604	47.8605	47.5137	48.1314	58.8569	63.172	63.255
Sodium	12.5792	10.0424	11.6926	10.5029	10.2497	12.8115	14.6509	12.9657	14.7872	9.73451	9.60472	10.0318	19.7131	14.2433	14.302
Molybdenum	18.9222	14.2144	17.2069	13.8127	13.5319	18.1393	9.38739	17.7658	9.5191	14.1922	14.213	14.4637	8.17998	10.4893	10.3895
Cerium	11.7902	8.76973	11.2918	8.78361	8.59338	11.6239	11.8125	5.96054	11.6895	9.08237	9.00743	8.92249	9.54344	11.5917	11.7691
Aluminium	0.197357	0.299133	0	0.317716	0.292667	0.356472	0.150833	0	0	0	0	0	1.94588	0.208723	0.164267
Silicon	0.335954	0.208066	0.136304	0.214613	0.231758	0.0994639	0.295026	0.0630145	0.152518	0.0919439	0.113975	0.0975847	1.52003	0.294984	0.120034
Palladium	0.107586	0.0445571	0.0428436	0.0413017	0.0366194	0.168643	0	0.265842	0.00157584	0.0102238	0.044606	0.0738985	0.0670454	0	0
	100		100	100	100	100	100	100	100	100	100
