# Supplementary material for: Co-generation of NaREE(MoO4)2 and REEPO4 in multiple habits by solid-flux crystal growth
Source: PLoS One. 2025 Nov 7;20(11):e0335161. doi: 10.1371/journal.pone.0335161 (PMC12594349; doi:10.1371/journal.pone.0335161)
Supplement: S1 File — TableS1.xslx: EDS analyses of oxide crystals formed in initial experiments, given as raw EDS analyses. TableS2.xslx: LA-ICP-MS analyses of experiments NX-11 and NX-12 showing intergrown oxide and phosphate phases. Standard analyses included, processed and output using Iolite software package. TableS3.xslx: LA-ICP-MS analyses of phosphate crystals from experiments NX-14 through and NX-23 showing phosphate phases, with all other REE analyzed to test for cross contamination between experiments and to measure degree of Molybdenum contamination. Phosphorus commonly off scale due to it being a major element in all phases. Standard analyses included and labeled, processed and output using Iolite software package. TableS4.xslx: LA-ICP-MS analyses of Wyoming monazite starting materials. Standard analyses included, processed and output using Iolite software package. TableS5.xslx: EPMA analyses of experiments Ni and Ag, conducted in piston cylinder with Ni and Ag capsules respectively. All rows labeled, standard analyses included, full microprobe output including standard ID and probe settings listed. (ZIP) [file pone.0335161.s001.zip › TableS2.xlsx]

## Sheet: S2
Supplementary Table 2
All analyses are spot analyses done using Cornell LA-ICP-MS in Gazel lab to conform phase ID.
For experiment type 2 - note combination of oxide and phosphate grains found in same experiment set.
	Li7_ppm_mean	Li7_ppm_median	Li7_ppm_2SE(int)	Li7_ppm_NoOfOutliers	Na23_ppm_mean	Na23_ppm_median	Na23_ppm_2SE(int)	Na23_ppm_NoOfOutliers	P31_ppm_mean	P31_ppm_median	P31_ppm_2SE(int)	P31_ppm_NoOfOutliers	Y89_ppm_mean	Y89_ppm_median	Y89_ppm_2SE(int)	Y89_ppm_NoOfOutliers	Mo95_ppm_mean	Mo95_ppm_median	Mo95_ppm_2SE(int)	Mo95_ppm_NoOfOutliers	La139_ppm_mean	La139_ppm_median	La139_ppm_2SE(int)	La139_ppm_NoOfOutliers	Ce140_ppm_mean	Ce140_ppm_median	Ce140_ppm_2SE(int)	Ce140_ppm_NoOfOutliers	Nd146_ppm_mean	Nd146_ppm_median	Nd146_ppm_2SE(int)	Nd146_ppm_NoOfOutliers	Sm147_ppm_mean	Sm147_ppm_median	Sm147_ppm_2SE(int)	Sm147_ppm_NoOfOutliers	Th232_ppm_mean	Th232_ppm_median	Th232_ppm_2SE(int)	Th232_ppm_NoOfOutliers	U238_ppm_mean	U238_ppm_median	U238_ppm_2SE(int)	U238_ppm_NoOfOutliers
G_NIST612
NIST612_1	36.8023	36.8545	1.44886	0	94678.4	94861.1	3145.28	0	56.6514	53.7716	3.06864	1	40.0711	39.1297	1.46437	0	35.8906	35.8027	1.19243	0	38.2471	37.5994	1.36179	0	39.5178	39.7351	1.48397	1	34.3433	33.8163	1.27687	0	36.2898	35.349	1.29507	1	39.5187	39.1184	1.28797	1	39.0091	38.1514	1.45676	0
NIST612_2	38.4095	37.7873	1.35036	0	106973	103668	3266.47	0	62.8095	63.4337	2.28607	1	40.9465	39.8308	1.30605	0	37.9324	37.8532	1.18341	0	39.8981	39.5639	1.36821	0	42.0585	41.2471	1.5345	0	37.1687	36.8952	1.37734	0	39.3945	37.7463	1.45514	0	42.5325	42.834	1.38497	0	42.4345	42.0473	1.49514	0
NIST612_3	37.0837	35.8735	1.44491	0	102094	99724.3	3689.57	0	64.8232	65.137	2.43979	0	40.4953	38.9629	1.5074	0	34.4621	33.1818	1.30802	0	38.4036	36.3585	1.4506	0	39.7143	38.1271	1.54583	0	35.3916	33.494	1.40482	0	38.2149	36.1199	1.65154	0	40.6041	38.8136	1.52051	0	39.9694	38.5266	1.61609	0
NIST612_4	39.1233	35.5226	1.79134	0	110768	104148	4825.92	0	71.7444	71.7758	3.02537	0	43.5719	41.4383	1.79266	1	39.2021	38.3086	1.52813	2	40.9305	39.102	1.82231	0	43.5625	40.7696	2.06537	0	37.9843	36.1824	1.69579	1	39.5885	36.3841	1.94999	0	42.719	40.2632	1.8772	0	41.4473	39.9266	1.92815	0
NIST612_5	35.7477	36.0607	1.45593	0	94538.2	93733.3	3178.82	0	57.3854	56.9225	2.20207	0	37.0339	37.4127	1.25175	0	34.2183	34.8096	1.14337	1	36.4828	36.1751	1.44351	0	38.9637	38.969	1.63314	0	33.0191	33.5346	1.28972	1	35.8416	35.5129	1.40808	0	38.1692	38.2885	1.43999	0	38.3747	38.2466	1.46796	0
NIST612_6	36.0848	35.7933	1.31653	1	94459.2	92958.3	2972.91	0	38.7408	35.8985	2.24244	0	37.6704	37.7219	1.14572	0	34.197	33.6292	1.02915	0	36.6346	36.3981	1.23374	0	38.8898	38.7625	1.46976	0	34.0153	33.9647	1.26387	0	36.9028	36.3354	1.32932	0	39.2068	38.5719	1.24405	0	39.2294	38.4621	1.41271	0
NIST612_7	36.1027	35.1329	1.17718	1	94413.4	92373.3	2707.67	0	61.9008	61.7671	2.18219	0	39.4533	38.5701	1.08731	1	35.168	33.493	0.953573	0	36.8903	35.9886	1.01927	1	38.4796	36.8979	1.18731	1	32.4975	31.05	0.933027	1	34.6814	32.6318	1.12791	0	38.4471	38.0053	0.977825	2	38.4965	37.2119	1.19493	1
NIST612_8	36.1344	33.6666	1.35696	0	94488	90276.9	3283.02	0	49.239	49.4432	2.24503	0	38.5593	37.8266	1.07596	0	33.8324	32.5798	1.14515	1	36.9581	35.7222	1.2129	0	39.6798	38.2697	1.55379	0	33.1941	31.8705	1.21639	0	35.3509	34.5967	1.20806	1	39.197	37.4896	1.11779	1	39.368	38.3192	1.42067	0
NIST612_9	35.9377	34.1308	1.40818	0	94040.3	91335.4	2780.75	0	53.2423	52.0449	2.44425	1	38.1248	37.5149	1.11095	0	33.8638	33.859	1.1686	0	36.7141	36.4115	1.21711	0	39.5362	38.6324	1.44899	0	32.8754	31.4927	1.1751	0	36.5989	36.463	1.24104	0	38.8237	38.66	1.24291	0	38.955	38.4344	1.46695	0
NIST612_10	37.9909	36.2873	1.09343	0	95041.5	92500.3	1888.31	1	59.7831	58.1663	2.5116	2	39.8418	38.3955	1.01798	0	34.5987	33.674	0.793453	0	37.5128	36.4283	0.983237	1	40.3916	40.0275	1.07275	2	31.8768	30.6274	0.936571	1	35.0156	33.7411	1.02166	0	38.8374	38.1526	0.961988	0	38.6167	38.1446	1.07187	0
NIST612_11	38.416	38.2761	1.21993	1	96387.9	96014.5	2561.8	0	59.8881	59.4655	2.29208	0	39.5105	39.6162	1.02414	1	34.868	34.648	0.898049	1	37.837	37.4115	1.09598	0	40.8823	40.8937	1.33441	0	28.6261	28.8168	0.872206	0	34.9306	35.0905	1.12104	0	39.4947	38.0136	1.16336	0	40.1695	39.4985	1.29518	1
NIST612_12	33.2846	32.5126	1.09241	1	82340.8	80083.1	2371.32	1	55.0184	52.9749	2.03796	0	35.2731	34.5983	0.912143	2	30.4256	30.4009	0.8775	1	33.0455	32.3858	0.999717	1	35.5029	34.0335	1.23562	0	17.0508	16.3409	0.6844	0	30.6559	30.0364	1.05519	1	35.1631	34.3669	1.11343	0	35.3137	34.3854	1.24346	0
NIST612_13	36.2742	38.1879	1.58403	0	87192.2	91372	3434.26	0	26.1068	26.5502	1.06596	0	37.7787	39.3586	1.43999	0	31.7652	33.9695	1.22309	1	36.7633	38.7138	1.41352	0	38.7256	40.9715	1.58543	0	4.49401	4.63638	0.17953	0	32.9708	34.1543	1.33342	0	38.202	38.9912	1.42897	0	37.2668	38.2808	1.57524	0
NIST612_14	33.3235	32.4049	1.02261	0	83143.7	82192.8	2398.52	0	45.1617	43.7738	1.73939	1	36.2284	37.0046	0.924222	0	30.2776	30.0065	0.784514	0	34.39	34.277	0.907995	0	36.1628	35.5362	1.09269	0	16.4586	16.38	0.389002	2	31.6234	31.8025	0.827232	1	36.1874	35.2483	0.918847	0	35.2399	34.4518	1.07066	0
NIST612_15	33.8673	33.9446	0.802012	0	82248.8	83309.7	1511.74	0	52.5692	52.765	1.99551	1	37.2091	37.6139	0.771566	0	29.6839	29.673	0.620322	2	33.9095	33.2149	0.771328	0	35.2913	35.2359	0.843488	0	25.6622	26.089	0.609199	0	31.0105	31.0553	0.757749	0	35.7632	35.8755	0.749834	0	34.199	34.1429	0.782837	0
NIST612_16	29.9542	29.138	1.47152	0	73087.4	72248.2	3165.76	0	44.2825	41.7608	2.57346	0	33.6982	33.2003	1.43326	0	26.9424	26.5991	1.15233	1	31.2639	29.7803	1.4217	0	32.2106	31.1311	1.49885	0	24.9466	23.8953	1.16944	0	27.8371	26.2896	1.27533	0	32.5261	31.3612	1.40933	0	30.904	29.7482	1.35605	0
NIST612_17	32.9452	31.0655	1.63165	0	82302.2	72779.6	3766.11	0	48.1752	48.7014	2.88613	1	36.3631	32.9902	1.73025	0	29.8591	27.6799	1.34598	0	34.6838	33.7249	1.66276	0	35.8002	33.219	1.76721	0	29.0192	25.9336	1.45323	0	31.1124	28.646	1.48966	0	35.3042	33.2287	1.59188	0	34.4105	31.2858	1.67067	0
NIST612_18	42.1307	39.756	1.6893	0	103057	97337.3	3459.99	0	65.3368	64.073	2.8923	1	43.9297	42.5252	1.31036	2	37.5738	35.7221	1.24479	1	42.3676	39.9478	1.52418	0	44.3364	42.185	1.59828	1	35.6887	33.1825	1.34975	1	38.6671	35.7705	1.48953	0	43.4309	41.2145	1.43621	1	43.089	39.9863	1.65472	0
NIST612_19	50.7805	49.2008	1.83547	1	122378	119282	4174.87	1	75.1118	73.5305	3.12003	1	52.5969	50.3666	1.72939	0	46.7704	46.1544	1.63188	2	52.0974	49.9157	1.98239	1	56.537	52.8906	2.40497	1	44.8284	42.5398	1.79512	0	47.3298	44.6169	1.75463	0	52.0259	50.8205	1.67435	2	52.7288	50.9605	1.91681	1
NIST612_20	47.5265	45.3278	1.58266	0	118144	113997	3531.63	0	69.2429	70.1875	2.74481	2	50.3379	48.5882	1.49565	0	42.4136	41.6615	1.12266	0	47.3604	45.4907	1.45835	1	50.3527	48.3275	1.70063	0	39.6614	37.9308	1.32889	1	42.4539	40.5872	1.42685	0	47.6008	45.7686	1.47776	0	47.6593	45.6637	1.56108	1
G_NIST610
NIST610_1	468.032	441.251	16.8372	0	99405.8	95973.5	3368.21	0	412.973	406.953	12.7911	1	461.621	454.245	14.9428	1	417.003	407.001	12.7507	0	439.71	419.079	16.0953	0	452.91	435.149	16.4065	0	429.975	409.985	14.9002	0	452.735	436.432	16.1809	0	457.057	443.449	14.8779	1	461.338	428.46	15.1605	0
NIST610_2	466.909	440.827	21.8096	1	99173.4	96264.4	4371.82	0	412.945	399.18	18.0663	0	462.677	446.218	21.2378	0	416.158	403.705	17.0802	1	440.16	429.392	19.8492	0	452.441	438.899	21.6109	0	429.959	411.164	20.5251	0	452.863	435.939	21.6037	0	456.839	445.557	19.0255	1	461.045	438.554	21.4559	0
NIST610_3	470.443	441.283	19.6159	2	100201	95810	4251.87	0	412.945	393.986	14.7231	2	464.118	432.256	18.2186	1	419.436	399.236	16.5412	0	442.19	404.651	18.992	0	455.568	421.084	21.1801	0	429.904	396.815	18.641	1	456.317	427.788	19.6045	1	459.856	425.51	19.0208	0	464.885	431.605	20.3112	0
NIST610_4	458.978	437.815	23.4021	1	97598.5	95607.4	4132.14	3	413.056	392.202	16.9259	1	454.011	440.504	18.9581	2	409.695	401.666	17.6474	1	431.098	412.156	20.7064	1	445.563	431.001	21.2949	1	430.129	405.354	20.9464	0	439.51	415.185	21.5099	0	449.66	436.117	19.0763	1	449.572	433.428	21.5737	1
NIST610_5	471.687	464.757	14.0431	0	100273	98623	2667.18	0	413.051	406.191	10.8944	1	465.342	458.936	11.6305	1	419.712	415.885	10.0086	1	443.707	439.946	12.3861	0	456.612	447.277	13.4494	0	430.072	423.072	12.1502	0	458.145	442.194	12.575	0	460.472	447.833	11.6588	0	466.238	463.172	12.7411	1
NIST610_6	465.739	469.548	18.5201	0	99013.9	99382.8	3489.96	0	412.99	410.106	13.4824	1	460.806	468.414	16.0358	0	416.13	424.887	13.8572	0	437.41	437.616	16.5197	0	450.495	453.539	16.2776	1	429.983	439.121	14.8259	0	450.202	452.425	15.838	0	454.641	457.242	15.7043	0	458.771	462.68	17.1454	0
NIST610_7	469.216	462.964	19.3715	0	99550	97343.3	4108.54	0	412.968	398.716	15.3466	0	461.869	453.323	16.0956	0	416.413	410.882	15.0301	1	442.126	421.294	18.952	0	456.084	438.062	21.4392	1	429.982	413.972	18.3586	0	454.889	443.469	18.5166	0	459.043	450.737	16.9099	0	462.713	460.28	18.9657	0
NIST610_8	466.335	457.591	18.5562	1	99224.1	99711.5	3671.8	0	413.004	411.631	13.8147	1	461.269	467.221	16.0042	1	416.912	411.291	16.3547	0	437.956	435.997	17.742	0	450.634	446.011	19.3125	0	430.006	433.511	17.8305	0	451.318	450.254	18.0282	0	455.585	449.399	16.4017	1	459.862	453.511	18.5976	0
NIST610_9	474.929	445.388	25.7214	0	100035	95906.5	4875.18	0	412.964	391.869	18.7456	1	464.58	445.072	19.6045	0	418.975	398.347	19.0037	0	444.492	401.116	23.0205	0	458.057	414.287	24.6251	0	429.919	401.628	21.6885	0	456.186	429.683	22.6291	0	460.702	448.259	21.2078	0	465.809	446.402	24.5898	0
NIST610_10	464.179	452.513	20.1634	1	99085.5	97459.7	4220.94	0	412.999	407.367	15.4923	1	460.595	449.749	17.4822	0	415.559	405.075	15.7934	0	438.394	436.751	19.3257	0	450.892	447.634	21.4524	1	430.179	421.585	21.0153	0	450.941	437.31	22.3354	0	455.595	451.889	19.5677	0	459.692	465.884	22.072	0
NIST610_11	468.169	452.129	19.3283	0	99237.7	98962.5	3619.38	0	412.943	412.938	13.4005	1	460.816	469.818	15.0242	0	416.895	424.442	14.1097	0	438.05	422.971	16.093	0	451.366	435.418	16.8707	1	429.458	431.702	14.1222	2	451.41	447.25	17.0635	0	455.614	451.314	15.2703	0	459.703	441.316	17.5835	0
NIST610_12	471.197	443.105	20.4554	0	99993.8	96484.1	3985.29	0	413.219	410.601	14.137	2	465.407	453.01	16.7841	0	418.337	410.897	14.8226	1	444.997	430.713	18.1877	1	458.847	437.551	21.7755	0	432.696	425.778	20.0458	2	457.337	449.973	17.3426	2	461.744	446.021	17.5323	0	465.501	452.567	18.2414	2
NIST610_13	465.699	466.248	16.204	2	99084.8	98037.2	3318.44	0	415.68	365.627	39.9486	1	460.169	448.996	14.1752	1	416.079	410.884	12.9136	0	437.571	426.944	15.2345	0	450.657	434.686	16.4958	1	433.002	358.667	62.2724	2	450.049	444.889	15.7311	0	454.793	445.057	14.667	1	458.873	448.537	16.8472	1
NIST610_14	469.433	463.687	15.0378	0	99538.2	99894	2808.21	0	412.501	410.385	11.9978	0	462.75	471.367	12.9154	0	417.042	420.011	11.8782	0	440.764	445.999	12.7257	0	453.877	444.71	14.2967	0	426.62	424.278	10.477	1	453.865	455.961	13.1934	0	458.301	457.102	13.1782	0	462.394	463.067	14.697	0
NIST610_15	467.836	472.833	15.7984	1	99431.8	101378	2953.43	0	413.152	408.997	12.4354	0	462.157	451.683	12.9173	0	417.842	419.986	12.6827	0	440.078	443.768	13.7164	0	452.964	453.854	14.9993	0	430.769	431.992	14.3584	0	453.102	447.671	13.9281	0	457.04	454.775	12.8183	0	461.68	467.008	16.0631	0
NIST610_16	462.635	438.744	25.483	0	98628.3	91427	5072.32	0	412.932	391.688	20.1384	0	457.773	450.668	21.3431	0	412.162	396.251	19.5311	1	437.12	425.433	21.366	0	450.081	423.791	24.0427	0	429.767	417.504	22.3478	0	449.52	436.922	23.9142	0	454.522	440.313	21.899	0	457.309	425.469	24.766	0
NIST610_17	475.486	464.343	25.5461	0	100455	99125.8	4853.2	0	412.986	401.59	20.1614	1	467.507	453.593	21.6846	0	423.405	418.126	20.6528	0	443.967	441.991	22.2411	0	457.439	444.529	25.1689	0	430.023	416.442	22.7823	1	457.834	459.023	23.3958	0	460.687	451.262	21.8845	0	467.876	461.228	25.0556	0
NIST610_18	466.913	450.019	13.6541	0	99261.8	97542.2	2361.04	1	412.952	410.489	10.2766	2	461.264	447.615	12.711	1	416.36	402.532	10.4644	0	439.534	430.258	12.0328	0	452.468	443.163	12.493	1	429.912	432.034	11.6717	1	452.733	441.821	12.0988	0	456.927	444.357	10.8603	0	460.744	448.729	12.804	0
NIST610_19	468.15	415.125	19.6994	2	99490.1	88818.3	4185.59	0	412.986	382.016	14.828	0	461.617	410.06	20.116	1	416.68	368.971	15.8787	1	439.528	384.452	18.2869	2	452.747	402.617	18.8344	2	429.962	382.95	18.1304	2	451.036	393.787	19.9407	1	456.441	404.323	18.3145	2	460.768	413.836	19.8299	1
NIST610_20	468.261	444.787	24.4418	0	99436.4	96245.9	4827.8	0	412.961	403.592	17.3437	0	462.445	433.065	22.2072	0	417.441	404.651	19.1192	0	440.487	423.334	21.6648	0	453.401	429.638	23.1638	0	430.038	409.085	21.6509	0	454.327	432.87	22.4663	0	457.813	430.748	21.0866	0	462.296	431.412	22.8069	0
NX-13
Browngrain1_1	0.0646411	0.0570427	0.0256814	0	12922.1	8755.69	2114.35	0	17.4011	16.1014	3.59485	0	7.67724	4.38957	1.26869	0	103556	70155.2	16915.9	0	138.447	73.189	22.7082	0	83787.5	41591.9	14140.3	0	33.1848	17.4924	5.48276	0	1.55587	1.26056	0.224182	0	0.0414111	0.0125598	0.00869114	0	0.0487181	0.0228859	0.00980462	2
Browngrain1_2	0.0809314	0.0813506	0.0211066	0	8646.35	4332.26	1480.06	0	6.56158	4.0568	2.65876	0	5.02532	2.45344	0.866827	0	70231.8	32741.2	12257.8	0	94.3375	41.5485	17.0429	0	56760.3	24307.6	10479.9	0	22.202	10.9164	3.80119	0	2.33297	2.06283	0.209582	0	0.0165495	0.01256	0.00341905	2	-1.67304e-05	-1.67304e-05	8.73694e-10	9
Browngrain1_3	0.170331	0.111847	0.0369835	1	20705.7	14129.3	3588.8	0	24.1855	13.5289	5.48696	0	11.3807	6.81572	1.98545	0	167388	116810	28881	0	221.616	161.416	38.5464	0	137014	100191	23861.8	0	52.743	39.6905	9.02875	0	4.53503	4.39895	0.493685	0	0.059268	0.0314513	0.0120615	0	0.0600233	0.0114973	0.0147446	1
Browngrain1_4	0.0695866	0.0367172	0.0247087	2	8486.2	3099.51	1931.29	0	10.2868	3.75631	3.49884	0	5.006	1.51949	1.17154	0	70173.8	23427.9	16165.8	0	96.3635	30.4095	23.1027	0	54760.5	17878.6	12683.1	1	23.3555	9.09817	5.3265	0	2.16339	1.70219	0.270635	0	0.0256627	0.0125657	0.00648258	2	0.0404418	0.0230727	0.00804654	2
Browngrain1_5	0.0837495	0.0837267	0.0235286	0	8836.68	4062.37	1477.97	0	15.0635	10.9002	3.1556	0	4.86144	2.39934	0.7969	0	72539.8	32308.5	12302.9	0	93.3478	44.0701	16.1536	0	57946.4	25108.1	9943.73	0	23.5579	10.832	4.02053	0	2.01301	1.65075	0.207804	0	0.0276727	0.0125726	0.00598201	2	0.00206689	-1.66015e-05	0.000880758	3
Browngrain2_1	0.110697	0.101755	0.0264408	0	13312.2	5561.67	2288.27	0	13.0787	7.98365	3.01697	2	11.1162	4.00802	2.01269	0	107464	45484.5	18408.7	0	139.5	59.3054	24.2268	0	85803.6	36531	15274.5	0	28.3892	13.0808	4.76752	0	2.65638	2.3864	0.303604	0	0.068855	0.0378136	0.0138016	1	-1.65612e-05	-1.65612e-05	7.33233e-10	0
Browngrain2_2	0.0106846	0.00199075	0.0213657	1	2207.52	-0.122794	1509.48	5	3.90942	0.152829	3.45073	2	2.84598	-1.75215e-05	1.80092	4	21772	-0.0399008	13816.2	4	31.4523	-1.33728e-05	18.6385	3	19981.1	-0.00169153	12139.3	3	4.54467	-0.00481294	2.93613	5	0.213558	0.0109215	0.138369	5	0.0187046	-3.0266e-05	0.0117716	4	0.0152708	-1.64541e-05	0.00890266	2
Browngrain2_3	0.0604496	0.0480422	0.0244834	0	24503.4	26971.3	2485.24	0	5.6334	4.56925	2.49939	2	33.4387	35.0648	3.70085	0	199760	222635	20326.8	0	226.222	248.504	22.8365	0	158669	169667	16426.7	0	33.0884	35.7185	3.12082	0	3.80609	4.23852	0.256564	0	0.199257	0.191535	0.0220629	0	0.025043	-1.64331e-05	0.00649154	3
Browngrain2_4	0.151186	0.149161	0.0288953	0	21625.3	15566.7	2588.19	0	22.7098	19.4649	4.47293	0	15.6817	11.157	1.90564	0	178353	139016	20967.7	0	226.687	144.661	27.6769	0	143231	96999.9	17789.2	0	50.7485	34.8234	6.10598	0	4.16962	3.89831	0.346944	0	0.0984472	0.0771601	0.0134729	0	0.106161	0.0838531	0.0149322	0
Browngrain2_5	0.128403	0.110869	0.0232908	1	22648	21974.3	2293.08	0	21.9748	22.9744	2.89685	0	17.3442	17.172	1.85356	0	187567	184988	18889.4	0	236.383	229.686	24.6395	0	145423	140308	15131.9	0	49.7144	47.1644	4.98104	0	4.16717	4.38993	0.309076	0	0.11575	0.0906969	0.0145985	0	0.000959156	-1.64627e-05	0.000651736	4
Browngrain3_1	0.584057	0.561526	0.0352882	0	79847.8	80267.5	2079.73	1	97.9894	93.2704	4.15889	2	50.1198	51.3867	1.65259	1	654140	655315	17011.6	1	813.826	815.116	22.5177	1	539326	551507	16514.5	1	190.259	193.516	5.0814	1	10.7264	11.0064	0.274117	1	0.306737	0.297956	0.0180376	0	0.278632	0.264617	0.0163185	1
Browngrain3_2	0.580135	0.569582	0.0390405	0	77683.7	70075.5	2721.1	0	95.4462	91.0757	3.68354	3	46.5123	40.8109	2.06963	0	635794	582182	21496.5	0	797.234	711.528	30.955	0	528046	464290	22887.7	0	187.866	172.75	6.99091	5	12.9255	12.7681	0.215667	2	0.260699	0.234774	0.0181254	0	0.000234195	-1.68976e-05	0.000351617	1
Browngrain3_3	0.509917	0.50679	0.0347772	0	76550.7	69243.8	2590.39	0	77.3106	75.8931	3.25371	2	54.3712	47.7654	2.41638	0	615942	558701	21209.2	0	779.739	701.822	30.7655	0	505695	445281	21636	0	173.404	157.934	5.97746	2	13.144	13.0467	0.23744	1	0.317953	0.295266	0.0184738	0	0.00544433	-1.70385e-05	0.00219063	3
Browngrain3_4	0.479017	0.481625	0.0361041	0	71256.3	68462.6	2883.95	0	79.8074	78.5518	4.80513	1	41.5581	39.5646	2.09222	0	577984	560548	22386.9	0	728.683	705.605	30.1298	0	475995	451976	21912.7	0	177.108	166.971	7.70785	0	13.0196	12.9613	0.325284	1	0.219592	0.199899	0.0182072	0	-1.71437e-05	-1.71438e-05	1.76678e-09	0
Browngrain3_5	0.449835	0.457536	0.0368277	0	72634.2	73933.4	2685.28	0	67.4929	67.692	3.04515	1	54.3075	54.5707	2.43574	0	585632	599662	20538.3	0	730.442	752.804	28.4765	0	476612	490829	19887.2	0	161.468	165.422	6.30046	1	12.0907	12.3763	0.28756	0	0.32272	0.297003	0.0183577	0	0.00198337	-1.72356e-05	0.00131418	3
Browngrain3_6	0.399683	0.374967	0.0381367	1	68965.3	57282.2	4054.53	0	58.3049	55.2523	3.94181	1	54.3856	43.7814	3.79996	0	548735	443548	31780.4	0	688.041	561.248	41.9184	0	449547	354207	29445.6	0	141.699	118.485	8.11174	0	8.34599	8.38636	0.225138	0	0.318833	0.287055	0.0273559	0	0.0121958	-1.6102e-05	0.00372124	3
Browngrain3_7	0.414306	0.390795	0.0340347	0	58775.4	54108.8	2420.81	2	76.7144	72.8883	4.27044	1	35.9706	32.5454	1.67708	2	466943	431545	19955.9	1	598.51	526.616	29.5958	0	381208	338565	19128.4	2	145.603	129.113	7.08421	0	9.50315	9.48953	0.22267	0	0.210196	0.180579	0.0157599	1	-1.55325e-05	-1.55326e-05	7.78272e-09	1
Browngrain4_1	0.395291	0.386836	0.03312	0	67994.2	67132.4	1161.11	1	62.6604	64.0752	2.45912	2	53.527	53.1248	1.06706	1	532275	534558	8724.37	2	702.314	706.397	13.7176	1	445637	441711	9039.3	1	147.598	148.074	2.91254	1	10.6083	10.6246	0.267138	2	0.321637	0.311928	0.0145184	1	0.281814	0.28774	0.0201288	0
Browngrain4_2	0.427792	0.438246	0.03899	0	70601.4	68172.4	2451.5	1	59.7475	59.3022	2.52326	3	52.7358	50.2467	2.13777	1	559932	545443	19363.3	1	732.579	714.78	28.7343	0	466203	452230	19221.7	0	157.109	160.05	6.07147	0	11.6277	11.7241	0.260048	1	0.28653	0.266081	0.0176328	0	-1.46748e-05	-1.46744e-05	6.49648e-09	4
Browngrain4_3	0.33914	0.326751	0.0338057	0	70401.7	71862.7	2100.69	0	55.3888	56.4418	3.0862	1	53.561	54.5727	1.67561	0	556669	570077	15977.3	0	734.424	758.626	23.2117	0	471257	462649	17134.3	0	153.116	155.568	5.23098	0	9.71399	9.74746	0.198288	0	0.30405	0.307552	0.0153962	1	-1.38044e-05	-1.38043e-05	2.25449e-09	1
Browngrain4_4	0.319992	0.303355	0.0340497	1	67201.9	65585.7	2738.25	0	59.1038	51.272	4.8764	2	46.9759	45.0506	2.13657	0	529730	524752	22072.8	0	700.584	677.537	31.8027	0	453039	434553	23221.5	0	155.864	154.132	7.28717	4	11.6688	11.7388	0.276696	1	0.293674	0.295183	0.0186983	0	0.174425	0.153778	0.0116428	0
Browngrainw_Rim_5_1	0.190434	0.170268	0.0320932	0	64280.8	61623.7	2594.43	0	8241.11	2665.5	1747.21	0	69.8207	62.9813	3.60247	0	496938	459612	22109.7	0	740.576	669.388	46.5998	0	476009	428175	32128.4	0	129.136	112.645	8.4733	5	10.7446	10.7642	0.3308	0	0.452361	0.425668	0.0289378	0	0.771863	0.748474	0.0401241	1
Browngrainw_Rim_5_2	0.121006	0.109497	0.0298192	0	60880.5	67639.8	2180.14	0	10177.9	10771.3	598.194	0	72.7709	79.6343	2.59197	0	470118	524017	17381.1	0	721.983	764.448	22.3758	0	457003	488157	16276.9	0	127.439	141.265	4.14614	0	10.3445	10.439	0.251255	2	0.444872	0.441598	0.0225053	0	0.99492	0.896892	0.0921668	0
Browngrainw_Rim_5_3	0.102295	0.110905	0.0241449	2	68531.9	65452.4	2338.95	0	13195.7	15067.2	853.723	0	72.6824	70.5227	2.8223	0	521373	493357	19917	0	871.552	878.811	31.3617	0	517416	514884	20683.9	0	154.198	155.842	5.52026	0	11.4508	11.5201	0.243592	1	0.377429	0.366805	0.0240552	0	0.73209	0.747363	0.062015	0
Browngrainw_Rim_5_4	0.186489	0.178333	0.0265396	0	1245.28	1182.65	45.379	0	189807	189893	4330.39	0	58.5137	56.8198	1.77766	0	10034.1	9757.49	316.607	0	1737.91	1666.7	45.4395	0	373158	-0.0160252	87967.6	0	508.856	358.379	39.2497	0	11.123	10.8045	0.358968	0	0.421765	0.417121	0.0182364	1	0.00203776	-1.36016e-05	0.000913685	0
Browngrainw_Rim_5_5	0.148901	0.126163	0.0289004	0	593.349	594.638	8.54711	1	191544	189625	2896.02	1	52.3482	51.8582	1.03226	0	5884.66	6003.41	98.5249	0	1748.34	1746.51	32.5134	0	208887	-0.0187975	77646.4	0	410.28	325.422	35.0479	1	10.839	10.7825	0.269829	0	0.413395	0.39222	0.0168243	0	0.00203356	-1.35781e-05	0.000917979	5
Browngrainw_Rim_5_6	0.195524	0.175652	0.029979	0	860.771	852.927	35.6285	0	175471	158301	7896.04	1	51.0825	44.2713	2.77141	0	7577.08	7085.98	352.514	0	1608.19	1430.35	79.8666	0	468073	739081	77552.8	0	402.45	309.051	37.1178	1	9.96087	9.01152	0.529431	1	0.388106	0.379764	0.0226486	0	0.00189871	-1.35469e-05	0.000896304	4
Browngrainw_Rim_5_7	0.268091	0.247745	0.0324782	1	71630	71570.4	3129.65	0	100.721	83.3204	10.9082	1	77.7322	77.2769	4.21932	0	546828	544855	26807.7	0	739.43	719.576	36.5116	0	453012	441044	25373.4	0	122.823	120.815	5.85701	1	8.52941	8.67243	0.248038	0	0.391864	0.374533	0.0294157	0	0.766958	0.749363	0.0312442	0
Browngrain6_1	0.514804	0.514623	0.0381575	0	80338.1	76578.8	2206.67	0	83.3502	77.9638	3.71655	0	46.7429	43.7342	1.66836	0	625495	599999	17776.8	0	811.558	751.216	26.835	0	522411	482315	19130.4	0	191.311	181.292	6.76579	0	10.9384	11.0048	0.203246	0	0.173952	0.166646	0.0105705	1	0.172426	0.155544	0.0149594	1
Browngrain6_2	0.54858	0.52021	0.0358701	1	81241.7	77579	1850.79	1	78.63	78.1068	3.07881	1	44.4717	41.7073	1.35468	1	629060	606065	14028.7	2	842.35	789.934	23.9058	0	530879	495924	15798.4	1	195.748	184.108	5.79094	2	13.1697	13.1879	0.206882	0	0.187848	0.182364	0.0123893	1	0.000370851	-1.33244e-05	0.000437056	1
Browngrain6_3	0.588427	0.558108	0.0443354	0	81648.7	80034.4	2128.58	0	82.3837	79.1993	3.54095	0	46.6496	43.7096	1.67803	0	631425	604753	17508.4	0	839.304	790.853	27.3976	0	539932	522709	18465.2	0	203.413	192.791	6.62468	2	13.8648	13.6737	0.230204	1	0.199087	0.197948	0.0112998	0	-1.32697e-05	-1.32697e-05	9.8713e-10	3
Browngrain6_4	0.560805	0.564796	0.0435614	1	82717.5	77984.3	2297.14	0	78.2062	75.0094	3.18059	0	46.8788	42.9189	1.71406	0	626541	590982	17132.7	0	837.34	779.52	26.0876	0	541423	507492	17761.4	0	203.432	192.922	6.47958	0	14.2728	14.0807	0.245843	0	0.197744	0.199427	0.0116146	0	-1.32026e-05	-1.32027e-05	1.18405e-09	1
Browngrainw_Rim_7_1	0.290179	0.273214	0.033464	1	88577.3	86991.5	1708.37	0	46.1606	47.115	2.04932	1	91.7208	92.0303	2.25871	0	667945	676962	12174.8	0	900.784	894.587	19.8606	0	579439	584602	12595.6	0	160.234	161.527	3.32643	0	13.0835	13.1935	0.27541	2	0.564011	0.54446	0.0242187	0	0.580271	0.555591	0.0424868	0
Browngrainw_Rim_7_2	0.235798	0.245297	0.0269218	0	17682.4	17803.6	1672.43	0	134864	140693	8924.96	0	55.0103	56.3051	1.39021	0	129687	137899	11905.4	0	1524.43	1519.8	76.9624	0	448696	563269	76458.4	0	322.904	259.697	34.1399	2	9.00079	9.02153	0.493048	0	0.411213	0.403918	0.0258201	0	0.555995	0.570223	0.0394332	1
Browngrainw_Rim_7_3	0.421562	0.445999	0.0317895	0	882.902	884.536	19.0243	1	187102	186140	2993.33	0	56.1902	56.6799	1.27968	0	7807.85	7868.93	205.427	0	1822.79	1824.15	34.6557	0	409241	-0.0152772	96349.9	0	524.331	346.679	44.8737	0	11.2222	11.2729	0.289957	0	0.442805	0.431185	0.0182587	0	0.00302827	-1.25318e-05	0.00110195	3
Browngrainw_Rim_8_1	0.0879983	0.0936282	0.0232007	0	503.978	504.778	8.28957	1	169071	162010	5109.49	1	48.7595	46.8569	1.7619	1	5059.12	4991.45	116.901	1	1623.86	1528.32	53.0394	1	696845	842892	71852.8	0	529.074	594.905	46.865	0	9.80613	9.65405	0.39935	0	0.3394	0.315008	0.0191224	2	0.00102117	-1.23655e-05	0.00070161	1
Browngrainw_Rim_8_2	0.255872	0.238728	0.0273619	0	66712.8	63103.4	2343.5	0	34.4664	32.2561	3.00067	2	75.7211	69.2772	3.07511	0	502012	461806	17454.7	0	661.606	603.993	25.1142	0	431379	396005	17833.8	0	109.761	101.823	4.55634	0	8.7183	9.07488	0.225238	1	0.45872	0.427858	0.0285097	0	0.00629096	-1.22072e-05	0.00337284	5
Browngrainw_Rim_8_3	0.299402	0.308132	0.0314358	0	78786.2	78151.6	2479.66	1	143.976	36.1583	41.7829	2	88.1917	84.6716	3.37231	1	562364	555990	17324.5	1	812.634	779.966	25.5031	1	495013	476442	18097	1	128.913	122.94	4.09067	1	11.8	11.8822	0.257322	2	0.414014	0.383504	0.0251801	0	0.843153	0.851817	0.0339871	1
Browngrainw_Rim_8_4	0.134968	0.139215	0.0255966	0	730.04	731.022	15.6314	1	177492	178698	3403.41	1	53.3286	52.9736	1.33545	1	6495.75	6432.87	127.947	1	1624.32	1575.6	36.1951	0	722582	895840	72439.7	0	614.816	749.266	43.2325	0	9.61295	9.31615	0.319782	0	0.404224	0.382512	0.0181598	1	0.00498725	-1.15935e-05	0.00145219	1
Browngrainw_Rim_8_5	0.369366	0.34817	0.0352095	0	61900.5	58137.7	1711.97	0	163.801	62.4492	34.5151	1	53.5092	50.0899	1.4425	1	473303	441721	12960	0	641.887	592.749	21.3309	0	401158	367849	13894.9	0	136.746	123.586	5.14159	0	8.89134	8.89419	0.208385	1	0.345868	0.327247	0.0166175	0	0.26191	0.28846	0.0438191	0
Browngrainw_Rim_8_6	0.240179	0.225818	0.0307762	0	849.742	828.282	19.6035	0	133386	130558	3749.01	4	40.1054	37.2325	1.52639	2	6767.15	6495	203.393	1	1219.95	1146.72	44.9102	1	682265	624497	29549.5	0	312.924	211.173	44.9958	0	7.10374	6.50884	0.322722	2	0.288367	0.27158	0.0166836	1	0.00233239	-1.13933e-05	0.000996766	2
Browngrainw_Rim_8_7	0.290118	0.275566	0.0299189	1	55542.4	53479.9	2174.89	1	37.9381	33.9671	2.73966	2	53.3488	48.8122	2.32636	1	424537	396914	15577.5	1	588.482	546.026	23.8128	1	354807	329207	14370.3	2	110.031	102.132	4.879	0	8.66315	8.74381	0.21002	3	0.324689	0.294135	0.0189442	2	0.0711249	0.013185	0.0159725	1
Browngrainw_Rim_9_1	0.272996	0.280346	0.0360632	0	53175.3	48368.5	5284.36	0	33962.2	38916.1	5683.98	0	64.093	60.2835	4.68504	0	407340	376340	41442.7	0	871.121	863.877	18.1065	1	535192	523541	13929.6	1	146.55	146.018	3.10656	1	8.36008	8.29882	0.194097	2	0.405077	0.361543	0.0248571	1	1.26658	1.12975	0.100826	0
Browngrainw_Rim_9_2	0.140778	0.145422	0.0310777	1	464.759	457.563	9.14707	1	124971	114504	5788.03	0	38.9307	32.6323	2.09081	0	4353.96	4265.05	115.684	1	1259.59	1117.35	59.7651	0	706907	608400	37505.9	0	280.068	164.946	40.9693	0	7.77708	7.19698	0.382531	0	0.29021	0.274502	0.021648	0	-1.08111e-05	-1.08108e-05	2.09967e-09	7
Browngrainw_Rim_9_3	0.114897	0.118172	0.0265288	0	636.148	603.499	26.8325	0	100497	82526	6198.54	0	33.7539	26.579	2.34891	0	5225.83	4474.24	280.668	0	1033.3	825.377	68.8696	0	578903	442452	42965.6	0	222.725	121.645	37.8724	0	6.36983	5.19497	0.46265	0	0.23347	0.20181	0.0172608	1	-1.06818e-05	-1.06817e-05	2.18257e-09	4
Browngrainw_Rim_9_4	0.150602	0.142261	0.0264945	1	12451.8	2472.58	3006.58	0	87670.7	90045.2	2988.57	1	37.0332	28.6446	2.87777	0	87721.1	16237	21681.7	0	1047.03	1027.64	29.9754	1	571818	557709	19282	1	149.044	146.485	4.47246	0	6.54871	6.40529	0.241684	1	0.259087	0.244071	0.0188105	0	0.531483	0.119329	0.127079	0
Browngrainw_Rim_10_1	0.039678	0.0393704	0.024874	0	366.136	370.903	11.5732	1	92525.8	92897	2303.28	2	28.4452	27.804	0.78897	2	3372.77	3416.3	90.0727	2	954.474	939.873	25.0008	2	526379	515673	15368.4	2	141.82	141.017	3.65719	2	5.5052	5.41567	0.191532	2	0.223619	0.228617	0.012026	0	0.0132209	0.0132209	0.00262011	1
Browngrainw_Rim_10_2	0.197341	0.182276	0.0231436	0	42381	42663.7	900.438	3	38.8428	37.6805	1.88233	2	46.6109	45.959	1.19898	2	319614	325703	7480.84	2	434.155	441.873	9.20463	2	275014	277131	6382.62	2	94.5287	95.0751	2.02718	2	3.93819	4.19125	0.191566	2	0.2747	0.264862	0.0150416	1	0.407246	0.313022	0.0419778	0
Browngrainw_Rim_10_3	0.0323103	0.0352039	0.0232035	2	386.806	374.18	13.9562	2	113979	111240	3639.78	4	31.4397	30.8157	0.959812	4	3609.27	3640.09	119.483	3	1005.91	1003.71	32.6031	3	542020	543411	19162.7	3	294.03	287.259	9.51641	4	5.55787	5.25349	0.240886	3	0.227113	0.220524	0.0166101	0	-9.62424e-06	-9.6245e-06	2.69904e-09	3
Browngrainw_Rim_10_4	0.140399	0.132648	0.0288448	0	44661.9	43365.3	1143.35	2	31.6711	28.3974	3.00507	2	50.9898	48.4981	1.83457	2	334834	331968	7846.07	3	452.182	441.725	10.6257	3	280713	271773	8335.12	2	129.66	124.443	3.62586	2	4.99198	4.98508	0.177206	2	0.274821	0.246604	0.0205942	0	0.0377108	-9.46763e-06	0.0128296	2
Browngrainw_Rim_11_1	0.0427496	0.0368216	0.0257447	0	261.936	222.744	31.2322	4	101307	102931	2987.68	4	26.0346	26.209	0.797071	4	2372.61	2079.88	225.549	2	900.135	926.204	26.2654	4	470624	475954	15025.5	4	238.004	242.839	6.85763	4	5.06602	4.98973	0.190804	4	0.201304	0.204716	0.0149775	0	0.00192402	-9.32726e-06	0.000911521	3
Browngrainw_Rim_11_2	0.084889	0.0477784	0.0263372	1	448.033	412.072	22.7504	3	56120.7	53227.9	2874.95	3	24.7395	23.1644	1.65247	0	3788.64	3387.22	205.282	3	764.214	718.639	40.6226	3	394309	376136	25941.2	0	48.8069	45.4755	3.23721	0	3.85498	3.49024	0.334231	0	0.176657	0.166963	0.0158778	0	0.00663036	-9.00727e-06	0.00169052	3
Browngrainw_Rim_11_3	0.233051	0.253751	0.0370414	0	12790.8	10692.9	1043.62	0	30851	30789.2	1789.45	2	28.4229	25.4664	1.91754	0	95641.8	79741.2	7773.32	0	691.909	694.129	36.4693	2	375203	373416	20152	3	30.2882	28.9659	1.74912	2	3.59913	3.47251	0.246477	2	0.187687	0.169642	0.0149148	0	0.296101	0.249637	0.0304619	3
NX-12
PurpleGrain_Small_1_1	0.176414	0.183494	0.0278661	0	65487.4	59306.6	2375.61	2	21.4248	20.3622	1.41228	4	0.747965	0.677092	0.0449026	1	504532	468467	18762.1	2	1.31355	1.22271	0.0742325	0	15.0913	13.1881	0.79178	0	77394.2	68234	3600.77	1	9.89339	9.10401	0.478549	1	0.339262	0.329086	0.0244753	0	-8.87036e-06	-8.87029e-06	9.51911e-10	2
PurpleGrain_Small_1_2	0.233796	0.240299	0.0319632	0	63458.6	56432.7	2934.1	1	27.9369	26.5161	1.72828	1	0.4141	0.371249	0.0282448	0	484300	422334	22470.7	1	0.908639	0.832583	0.0560985	0	10.6583	9.06178	0.550429	0	63896.3	54966.9	3409.12	1	9.35121	8.66863	0.420349	1	0.178314	0.174096	0.0154486	0	-8.80519e-06	-8.80523e-06	1.08484e-09	1
PurpleGrain_Small_2_1	-0.00506373	-0.0137933	0.0219574	1	27.0797	16.5433	5.27569	2	5397.6	5190.2	902.714	2	0.0463284	0.0384252	0.00801145	0	171.848	112.849	31.3329	2	0.446667	0.362951	0.0783104	1	125.488	10.4105	40.5206	2	8765.31	8132.12	1471.14	3	1.03891	0.750307	0.21423	1	0.0243412	0.0146433	0.00571938	0	-8.73654e-06	-8.7366e-06	1.32498e-09	0
PurpleGrain_Small_2_2	0.00848578	-0.00790393	0.0255144	0	33.4713	36.9499	3.22328	0	18211.3	20834.8	1988.37	0	0.101471	0.0971287	0.0131103	0	276.697	313.555	30.4625	0	0.572506	0.61993	0.0675102	1	5.07878	5.56111	0.576369	0	30747.4	35203.7	3387.72	0	3.19801	3.64089	0.423981	1	0.0863968	0.0889603	0.011604	0	0.000123593	-8.33453e-06	0.000262571	1
PurpleGrain_Small_2_3	0.00540571	-0.00652354	0.0256556	0	32.6932	26.6736	4.27022	0	10376	6541.64	1536.52	0	0.0513061	0.0386924	0.00845873	0	331.139	208.933	51.191	0	0.288519	0.144672	0.0452658	0	2.53373	1.26417	0.389788	0	18284.5	10307.4	2747.35	0	1.40931	0.581701	0.316012	0	0.0322275	0.0294581	0.0066924	1	-8.12662e-06	-8.12662e-06	2.64223e-09	1
PurpleGrain_Small_2_4	0.0294677	0.0448878	0.0203938	1	28.8516	22.8135	3.28302	0	10346.1	5485.33	1660.66	1	0.0422444	0.0192703	0.00817614	1	167.253	94.1769	24.1916	0	0.252205	0.134337	0.0439543	1	2.29824	1.06206	0.395068	0	19942.3	9850.56	3360.24	0	1.17515	0.264119	0.29549	1	0.040791	0.0219627	0.00805367	1	-7.96494e-06	-7.96498e-06	2.79165e-09	6
PurpleGrain_Small_2_5	0.143227	0.145351	0.0322999	0	99.2942	70.279	12.0795	2	2776.93	2302.77	319.966	1	0.0101424	0.0095684	0.002252	2	122.186	102.206	11.9149	0	0.0619453	0.0477054	0.00848292	1	1.39609	1.16207	0.132915	1	5267.57	4478.99	573.163	2	-0.163895	-0.215221	0.0516709	2	0.00839839	-1.55454e-05	0.00226216	1	-7.79122e-06	-7.79176e-06	2.80498e-09	6
PurpleGrain_Small_3_1	0.157474	0.144414	0.0248789	0	41475.9	41204.3	1011.98	3	175.176	77.5339	41.0137	1	0.319968	0.33454	0.0136051	2	313053	300254	8153.8	3	0.720121	0.725689	0.0263006	2	7.8665	7.8246	0.220349	2	91917.1	91325.7	2252.92	3	5.00165	4.97032	0.176595	2	0.124508	0.11564	0.00944137	0	0.0576274	-7.64123e-06	0.0163215	2
PurpleGrain_Small_3_2	0.173877	0.154253	0.0263817	0	32024.5	27827.4	1618.75	2	32.2198	25.6834	3.22363	0	0.207628	0.189598	0.0163762	1	242135	207389	12731.7	2	0.471407	0.434906	0.0310917	0	5.49002	4.65952	0.316002	1	277423	240191	15649.9	1	4.30329	3.9713	0.230282	2	0.0848462	0.0710502	0.00886201	1	-7.07903e-06	-7.07891e-06	2.25186e-09	2
PurpleGrain_Small_3_3	0.184303	0.191298	0.0244127	1	33068.2	31330.3	1035.27	4	38.6251	39.1705	2.47103	1	0.204588	0.199513	0.0142587	1	243537	228795	8556.36	3	0.473925	0.458211	0.024823	2	5.44248	4.79207	0.2653	2	304260	281892	11821.3	4	4.69679	4.55173	0.1822	3	0.0754899	0.07107	0.00799225	0	0.0214368	0.0129385	0.00346038	4
PurpleGrain_Small_4_1	0.258	0.265847	0.0333224	0	67105.7	72142	3448.97	0	67.9218	71.1742	4.62453	1	0.419421	0.428824	0.0278505	0	502196	551928	27574.1	0	0.956406	1.03495	0.0546261	0	10.8268	11.0653	0.59371	0	557991	595959	33206.9	0	9.66428	9.94701	0.481027	0	0.154217	0.142485	0.0133436	0	0.536824	0.504636	0.0493167	0
PurpleGrain_Small_4_2	0.238282	0.242624	0.0274169	1	68765.7	65898.6	1972.2	0	49.0022	47.9229	2.99791	2	0.521601	0.507453	0.0210229	0	513511	496894	15222.9	0	1.08458	1.06133	0.0359651	0	12.0066	11.1582	0.382375	1	469210	429696	17611.4	0	10.1535	9.6233	0.313072	0	0.220423	0.214372	0.0134795	1	-6.68623e-06	-6.68631e-06	1.84872e-09	3
PurpleGrain_Small_5_1	0.0604517	0.0477556	0.0229458	1	25930.7	25566.4	2952.42	0	10.1128	8.69833	1.88199	1	0.297927	0.294213	0.0350146	0	192365	183631	21465.8	0	0.580951	0.572974	0.0681686	0	6.10504	6.07541	0.695841	0	127443	127334	13823.9	0	3.77963	3.88488	0.425174	0	0.123503	0.101723	0.0162107	0	0.0148781	-6.33684e-06	0.00605428	3
PurpleGrain_Small_5_2	0.0359596	0.0492761	0.0236744	0	16441.9	15847.6	2003.63	0	4.79462	5.40487	1.6941	0	0.191216	0.168214	0.026498	0	123271	118572	14887.7	0	0.380991	0.35614	0.0493141	0	4.05569	3.86787	0.504384	0	80871.4	78860.1	9607.79	0	2.85526	2.78078	0.276325	0	0.0912789	0.0878284	0.0125539	0	0.0109971	-6.21195e-06	0.00446042	4
PurpleGrain_Big_1_1	-0.0218154	-0.00184543	0.0240219	0	113.514	100.187	11.9063	0	55783	65159.6	4811.09	0	0.144897	0.15954	0.0145792	0	834.086	753.308	77.0907	0	0.838199	0.925003	0.0760062	0	7.24689	8.51902	0.608684	0	223270	260990	19172.4	0	5.27157	5.96814	0.430556	0	0.139371	0.13253	0.0158015	0	-6.11409e-06	-6.11411e-06	1.55396e-09	1
PurpleGrain_Big_1_2	0.0440902	0.0485228	0.0277536	0	43.7658	24.8106	7.11416	4	41108.7	43068	3354.04	0	0.0988192	0.100342	0.0105475	0	174.639	149.199	19.4899	1	0.57522	0.599828	0.050203	0	5.48473	5.5741	0.428241	1	167073	171284	13738	0	3.77725	3.96653	0.315513	0	0.0935795	0.0888466	0.0118348	0	0.00340277	-6.01354e-06	0.00114661	2
PurpleGrain_Big_1_3	0.0367983	0.0193322	0.0263484	1	24.4427	6.83191	5.10249	4	45583.9	53534.5	4023.64	0	0.114998	0.121126	0.0114785	0	63.5803	64.7648	6.45577	0	0.629709	0.701203	0.058439	0	5.31781	6.21742	0.468745	0	191267	221879	17236.2	0	4.15277	4.66407	0.383286	0	0.0875135	0.089281	0.0103289	0	-5.92354e-06	-5.92339e-06	1.58254e-09	2
PurpleGrain_Big_1_4	-0.02461	-0.0386526	0.0214238	1	8.29129	6.40465	1.40106	3	51670.2	57648.2	3987.88	0	0.118742	0.121517	0.0119854	1	87.6264	98.0833	6.45254	0	0.701164	0.765862	0.0566525	0	6.12955	6.60666	0.468507	0	241845	263861	18515.9	0	4.50486	5.02278	0.358596	0	0.115542	0.120257	0.011116	1	-5.57621e-06	-5.57617e-06	1.69984e-09	1
PurpleGrain_Big_1_5	-0.0442967	-0.0547206	0.0239419	1	28.452	28.3587	2.29327	2	63666.8	71632.5	4747	0	0.162268	0.171728	0.0138399	0	274.771	307.302	19.2162	0	0.917662	1.00745	0.0676102	0	7.68906	8.62059	0.558497	1	296580	329715	21497.9	0	5.40905	5.96355	0.409226	0	0.140078	0.150614	0.012742	0	-5.46359e-06	-5.46341e-06	1.6536e-09	2
PurpleGrain_Big_1_6	-0.0241449	-0.0155382	0.0205055	1	16.4254	13.2311	2.37704	1	58236.6	64765	4300.42	0	0.142671	0.151182	0.0128326	0	112.757	100.694	9.76467	0	0.825881	0.930205	0.0622488	0	8.2999	8.15158	0.702143	3	270779	299690	19678.9	0	4.98761	5.47276	0.38044	0	0.120918	0.135897	0.0121144	0	-5.36936e-06	-5.36956e-06	1.54896e-09	2
PurpleGrain_Big_1_7	-0.0616305	-0.0537736	0.0225728	1	2460.87	1338.25	431.736	0	45150.8	43901.3	1715.94	6	0.157755	0.151217	0.0150467	0	17354.7	9869.27	3133.98	0	0.70417	0.713761	0.0498404	0	6.75264	6.51525	0.484825	1	214631	216836	14611.7	0	4.28479	4.27212	0.311911	0	0.104055	0.106072	0.0111849	0	0.0941519	0.068708	0.016253	1
PurpleGrain_Big_2_1	-0.023488	-0.0456885	0.0237138	0	17.2287	13.2619	2.3413	3	91520.7	108221	6848.63	0	0.251558	0.259271	0.0216994	0	186.837	222.275	14.3319	0	1.19705	1.40939	0.0936383	0	10.8743	12.6052	0.821631	0	411589	484186	31135	0	8.30015	9.53072	0.635961	0	0.210358	0.204207	0.0194286	0	-5.08156e-06	-5.0815e-06	6.77767e-10	2
PurpleGrain_Big_2_2	-0.045005	-0.0434124	0.027886	0	21.758	16.4131	3.40543	2	96399.5	99675.9	4088.11	5	0.208641	0.211829	0.0167991	0	207.203	206.438	8.45422	4	1.21061	1.31226	0.0854837	0	11.3201	11.5831	0.511352	4	431939	438604	18521.4	5	8.41699	8.53104	0.363244	5	0.18196	0.191959	0.0149187	0	-5.03561e-06	-5.03553e-06	5.63635e-10	3
PurpleGrain_Big_2_3	-0.0980207	-0.0951028	0.0232806	0	8.77238	5.4205	2.35089	1	57480.6	64545.5	4250.23	0	0.142229	0.151096	0.0138152	0	94.4981	97.0543	2.73449	7	0.797262	0.88486	0.0628535	0	7.16959	8.19412	0.519196	1	255266	288654	18593.2	0	5.03686	5.65216	0.384049	0	0.137664	0.130264	0.0143898	0	-5.00321e-06	-5.00324e-06	5.34833e-10	1
PurpleGrain_Big_2_4	-0.0748303	-0.0885018	0.0283401	0	8.39147	5.21331	1.81077	4	51617.9	57878.3	3719.18	0	0.123639	0.132224	0.0110783	0	70.0375	72.3038	2.07283	7	0.729358	0.827354	0.0548393	0	6.56362	7.30858	0.445252	0	235571	266051	16450.7	0	4.52391	4.96958	0.338664	0	0.121097	0.132494	0.0122733	0	0.000145221	-4.97083e-06	0.000298922	1
PurpleGrain_Big_2_5	-0.0414094	-0.050575	0.0274216	1	10.0192	4.47847	2.79603	1	42647.8	45828.9	3044.2	0	0.111672	0.112507	0.0114839	0	57.6883	56.7636	3.90382	0	0.560961	0.623916	0.0435425	0	5.19081	5.52875	0.363775	0	194310	219337	14026.8	0	3.69843	4.10881	0.288814	0	0.115679	0.118409	0.0116087	0	-4.93278e-06	-4.93281e-06	6.58037e-10	0
PurpleGrain_Big_2_6	0.00671967	-0.0207555	0.0300386	0	152.905	140.424	16.4749	1	124232	125259	4310.37	5	0.301928	0.315836	0.0210987	0	1012.94	1014.31	73.1133	2	1.72899	1.73434	0.0633877	5	15.2759	15.0617	0.501887	5	578919	573374	20569.2	5	10.6145	10.7592	0.403341	5	0.219087	0.215968	0.0172069	0	-4.74387e-06	-4.74386e-06	1.27696e-09	2
PurpleGrain_Big_3_1	-0.029652	-0.0449978	0.0298158	1	612.438	585.964	59.9856	0	216280	213774	3863.7	1	0.630512	0.619235	0.0220431	0	5438.47	5185.48	503.022	0	2.91817	2.83431	0.0786339	1	26.1621	25.1901	0.553529	0	1.0143e+06	997229	20306	0	18.9234	18.8798	0.464072	0	0.467355	0.476112	0.0225628	0	0.000664278	-4.63957e-06	0.000655702	1
PurpleGrain_Big_3_2	0.0501762	0.043152	0.0345253	0	209.535	158.584	28.3745	3	204579	205994	5668.21	1	0.510039	0.515016	0.0209538	0	1460.22	1255.42	124.548	3	2.7156	2.70042	0.0962718	0	25.1366	24.7705	0.845249	1	953573	945711	33712	0	17.475	17.2584	0.618546	0	0.439675	0.426178	0.0237271	0	0.0182727	0.0172545	0.00391206	1
PurpleGrain_Big_3_3	0.100208	0.0725471	0.0295913	0	178.649	96.3242	29.8561	4	156770	144243	7289.02	0	0.331376	0.310078	0.018801	1	1030.27	787.043	111.045	4	2.06205	1.79244	0.121232	0	18.9539	16.9298	0.975418	0	712919	630275	37303.5	0	13.0611	11.1702	0.720074	0	0.239131	0.206317	0.0196763	0	0.00264195	-4.41895e-06	0.00142201	4
PurpleGrain_Big_3_4	0.0294662	0.00327413	0.0298153	1	29.0393	27.0657	1.96234	2	216874	209261	4913.19	1	0.545348	0.531113	0.0252091	0	381.245	349.401	31.0046	0	3.10059	3.00445	0.0976436	0	27.5696	26.6336	0.849446	0	1.04768e+06	982752	32461.8	0	19.2433	18.484	0.628453	0	0.460286	0.438572	0.0243948	0	0.00124029	-3.95239e-06	0.000898239	3
PurpleGrain_Big_3_5	0.00601099	0.0135081	0.0300786	1	124.491	87.2411	14.9978	1	224923	221252	5598.02	1	0.636712	0.60877	0.0262711	2	968.931	898.009	63.0612	2	3.31102	3.26044	0.107642	0	29.6219	28.8954	0.875041	0	1.06759e+06	1.04031e+06	32372.7	0	19.6565	19.3635	0.640841	0	0.532644	0.514632	0.0289089	0	0.00405026	-3.75052e-06	0.0018485	2
PurpleGrain_Big_3_6	2.64987	0.550508	0.543539	0	80896	79384.4	4934.22	0	112.66	61.5101	15.2796	0	0.850897	0.837814	0.0639816	0	573760	548889	40094.6	0	1.72112	1.63269	0.14457	0	18.8179	16.9593	1.60208	1	412690	378803	36535.4	0	8.50542	7.94701	0.808702	0	0.332415	0.285302	0.0323663	0	0.202139	0.160154	0.0213571	0
PurpleGrain_Small_6_1	0.401389	0.350613	0.045283	0	104463	100596	2529.49	1	103.521	99.6263	3.90697	1	0.610438	0.596622	0.0248202	1	779696	752859	20889.8	0	1.46639	1.44554	0.0541042	0	16.9892	16.2958	0.548379	1	595900	578282	19313.3	0	12.855	12.2673	0.446571	0	0.250811	0.227416	0.0184366	0	0.00051912	-3.40615e-06	0.000594451	1
PurpleGrain_Small_6_2	0.325101	0.32598	0.0398179	1	100506	96398.1	3568.21	0	85.2294	78.523	4.23981	0	0.612624	0.583685	0.0324658	0	745273	704403	28338	0	1.46945	1.44359	0.0659949	0	16.776	15.999	0.700896	0	569016	531707	24074.4	0	12.6961	12.4336	0.545593	0	0.219669	0.22636	0.0161831	1	0.462957	0.283684	0.0561443	0
