# Supplementary material for: Co-generation of NaREE(MoO4)2 and REEPO4 in multiple habits by solid-flux crystal growth
Source: PLoS One. 2025 Nov 7;20(11):e0335161. doi: 10.1371/journal.pone.0335161 (PMC12594349; doi:10.1371/journal.pone.0335161)
Supplement: S1 File — TableS1.xslx: EDS analyses of oxide crystals formed in initial experiments, given as raw EDS analyses. TableS2.xslx: LA-ICP-MS analyses of experiments NX-11 and NX-12 showing intergrown oxide and phosphate phases. Standard analyses included, processed and output using Iolite software package. TableS3.xslx: LA-ICP-MS analyses of phosphate crystals from experiments NX-14 through and NX-23 showing phosphate phases, with all other REE analyzed to test for cross contamination between experiments and to measure degree of Molybdenum contamination. Phosphorus commonly off scale due to it being a major element in all phases. Standard analyses included and labeled, processed and output using Iolite software package. TableS4.xslx: LA-ICP-MS analyses of Wyoming monazite starting materials. Standard analyses included, processed and output using Iolite software package. TableS5.xslx: EPMA analyses of experiments Ni and Ag, conducted in piston cylinder with Ni and Ag capsules respectively. All rows labeled, standard analyses included, full microprobe output including standard ID and probe settings listed. (ZIP) [file pone.0335161.s001.zip › TableS3.xlsx]

## Sheet: S3
Supplementary Table 3.
All LA-ICP-MS analyses to confirm identification of crystals in type 3 experiments
	Na23_ppm_mean	Na23_ppm_2SE(int)	P31_ppm_mean	P31_ppm_2SE(int)	Y89_ppm_mean	Y89_ppm_2SE(int)	Mo95_ppm_mean	Mo95_ppm_2SE(int)	La139_ppm_mean	La139_ppm_2SE(int)	Ce140_ppm_mean	Ce140_ppm_2SE(int)	Nd146_ppm_mean	Nd146_ppm_2SE(int)	Sm147_ppm_mean	Sm147_ppm_2SE(int)	Gd157_ppm_mean	Gd157_ppm_2SE(int)	Yb172_ppm_mean	Yb172_ppm_2SE(int)	Th232_ppm_mean	Th232_ppm_2SE(int)	U238_ppm_mean	U238_ppm_2SE(int)
G_NIST612
NIST612_4	95380.7	3053.2	46.6	0	39.3294	1.25741	38.8024	1.25288	37.0098	1.2243	39.4843	1.30293	36.7306	1.20272	39.067	1.25693	38.5008	1.22698	40.4922	1.30494	38.8601	1.24854	38.4818	1.24063
NIST612_5	94999.4	3317.53	46.6	0	39.5348	1.3781	38.758	1.33822	37.383	1.35701	39.8758	1.44233	36.5291	1.22267	39.1986	1.37124	38.7491	1.34227	40.5206	1.35678	39.242	1.41966	38.7898	1.37096
NIST612_6	96284.9	3051.1	46.6	0	39.2058	1.29818	38.5517	1.21031	37.5002	1.30653	39.4968	1.38061	36.7245	1.24335	39.044	1.35119	38.2979	1.29541	40.3777	1.28587	38.9655	1.31847	38.1423	1.23393
NIST612_7	98258	3590.91	46.6	0	40.1847	1.54225	39.7079	1.52389	37.767	1.43471	40.2348	1.52533	37.1778	1.35858	39.9776	1.58866	39.1026	1.46039	41.4297	1.56886	39.6598	1.50045	39.1027	1.47539
G_NIST610
NIST610_4	99188.5	798.266	413	3.55121e-15	459.521	4.29962	416.397	3.2175	437.455	4.29802	450.356	4.57404	428.983	4.19642	451.988	4.28739	447.914	4.30331	448.617	3.88627	455.279	4.05296	459.301	4.37393
NIST610_5	99810.8	786.711	413	3.05701e-15	462.444	3.63835	419.961	3.34382	441.055	3.70915	453.733	3.93575	430.659	3.54329	453.77	3.80895	449.822	3.98108	451.729	3.66588	458.019	3.84291	462.803	3.65786
NIST610_6	99625.5	883.274	413	3.2718e-15	462.001	4.28669	417.832	3.6157	440.057	4.02532	452.891	4.26235	429.537	4.15439	453.138	4.492	449.433	4.10976	449.862	4.07694	456.803	4.33856	461.678	4.51581
NIST610_7	99442.2	936.559	413	3.32332e-15	460.973	4.45226	418.38	3.76544	437.405	4.75753	452.103	4.47762	430.13	4.40375	452.834	4.73664	448.602	4.68595	449.779	4.55704	456.329	4.54797	461.445	4.41111
NX-20
LikelyGdPhosphate_1_1	67.8395	18.9356	119000	1.44566e-12	5.88104	0.338828	178.606	5.65841	16.2136	11.9746	29.9014	10.5765	81.2359	26.8847	8.41809	1.88411	619289	4892.53	203.071	1.42646	-1.55209	0.367897	-1.74774	0.183038
LikelyGdPhosphate_1_2	13.4801	0.184087	119000	1.38927e-12	4.91482	0.0510117	49.2602	0.323955	5.65744	0.0623725	19.3634	0.168158	54.8334	0.454188	6.53681	0.072227	615673	4460.03	190.407	1.28245	-1.74882	0.0132371	-1.80348	0.0116105
LikelyGdPhosphate_1_3	53.969	0.569636	119000	1.51036e-12	5.09867	0.0534866	147.891	1.12452	5.56472	0.0628806	19.0731	0.184222	53.8539	0.464823	6.70326	0.0769788	613688	4157.6	197.446	1.29149	-1.79752	0.0102248	-1.83387	0.035585
LikelyGdPhosphate_1_4	22.8781	0.219402	119000	1.49167e-12	5.77468	0.0726961	62.285	0.425266	7.02109	0.085322	22.568	0.191205	57.9555	0.488899	6.91554	0.078572	625591	4581.5	205.767	1.50819	-1.67745	0.0122483	-1.7663	0.0100061
LikelyGdPhosphate_1_5	27.7328	0.247751	119000	1.47222e-12	5.33759	0.0654976	122.045	0.561697	4.93394	0.0626011	18.2538	0.159644	52.3212	0.42413	6.65708	0.0711809	607893	4319.14	201.438	1.37521	-1.68267	0.0107363	-1.78551	0.0084211
LikelyGdPhosphate_2_1	12.0082	0.241848	119000	1.48784e-12	4.74101	0.0621178	39.651	0.434865	4.8612	0.0658745	17.6674	0.162047	52.8911	0.416789	6.82226	0.0727081	610004	4598.91	189.33	1.34501	-1.76419	0.00958152	-1.78791	0.00830022
LikelyGdPhosphate_2_2	24.3781	0.276278	119000	1.44744e-12	4.98343	0.0488841	65.7393	0.405296	5.20961	0.0501694	18.2877	0.125271	53.1582	0.404988	6.81338	0.0718836	609317	4135.41	193.432	1.0841	-1.69948	0.0126097	-1.74986	0.00886777
LikelyGdPhosphate_2_3	37.5478	0.372177	119000	1.41424e-12	5.19182	0.071406	191.852	1.22317	4.82391	0.0632036	17.4879	0.161103	51.6081	0.471082	6.80936	0.0799502	608140	4873.8	199.141	1.38679	-1.61776	0.0114685	-1.70745	0.00939099
LikelyGdPhosphate_2_4	25.4499	0.222271	119000	1.45084e-12	5.08514	0.0541181	131.278	0.895423	4.89333	0.0578358	17.6046	0.165765	52.1651	0.499034	6.84263	0.0794814	607557	5065.1	194.812	1.43986	-1.59687	0.0183463	-1.67586	0.0172544
LikelyGdPhosphate_2_5	10.3118	0.226507	119000	1.5166e-12	4.85248	0.0642531	61.5424	1.38157	5.05553	0.0640938	18.3718	0.17241	53.3393	0.477988	6.98576	0.073291	600169	4584.72	189.217	1.33599	-1.63663	0.0207386	-1.71959	0.0126146
NX-16
Nd Phosphate (NX23) 1_1	9.06591	0.545614	119000	1.40756e-12	-1.86105	0.0272195	140.542	2.24402	-0.0427867	0.0295839	3.23451	0.0515641	555054	3884.92	15.2606	0.115057	10.7396	0.0873678	24.2298	0.294113	-1.385	0.0178116	-1.4869	0.0179396
Nd Phosphate (NX23) 1_2	7.43263	0.828717	119000	1.47592e-12	-2.13865	0.0210168	128.652	3.64071	-0.147715	0.0235485	2.99781	0.0478787	554836	5101.8	15.2918	0.156153	10.5229	0.102192	22.6385	0.241474	-1.57302	0.01382	-1.65667	0.0140949
Nd Phosphate (NX23) 1_3	104.596	0.676143	119000	1.3186e-12	-2.24075	0.0371743	705.388	3.61339	-0.22454	0.0352076	2.76715	0.053206	553116	4564.35	15.6245	0.156443	11.1577	0.114014	33.1835	0.215923	-1.66276	0.0250382	-1.79463	0.0234088
Nd Phosphate (NX23) 2_1	63.4124	0.83362	119000	1.34229e-12	-2.25673	0.0247043	487.264	4.72774	-0.150573	0.0239448	2.78694	0.0566514	554447	5630.3	15.4371	0.175534	10.953	0.117191	30.1431	0.251319	-1.66537	0.0159993	-1.80387	0.0151384
Nd Phosphate (NX23) 2_2	11.1798	0.213831	119000	1.45709e-12	-2.41947	0.0260624	89.7334	0.692459	-0.195837	0.0242705	2.56228	0.0604498	557289	5125.49	15.512	0.143181	10.8338	0.112043	23.4859	0.167111	-1.78221	0.0155686	-1.87098	0.0157082
Nd Phosphate (NX23) 2_3	50.0643	0.485723	119000	1.34411e-12	-2.36717	0.0238071	371.65	2.50898	-0.120567	0.0263854	2.71094	0.0510618	561905	4729.69	15.4832	0.141667	10.8815	0.105988	28.9129	0.200669	-1.74233	0.0157268	-1.89109	0.0145604
Nd Phosphate (NX23) 2_4	40.0311	0.275142	119000	1.32155e-12	-2.52083	0.0266913	306.903	1.87464	0.0728531	0.0216433	2.50929	0.0516705	556360	5071.85	15.5664	0.15009	10.9839	0.106396	28.6485	0.174378	-1.83772	0.0173316	-1.9999	0.0162127
NX-23
LikelyLaPhosphate(NX24) 1_2	25.8171	1.31934	119000	5.36755e-12	-3.15812	0.0602747	538.89	10.3473	755376	13904.9	7.05204	0.194745	27.9218	0.660901	2.24514	0.0471615	7.72803	0.291784	13.4433	0.481377	-1.97809	0.0443179	-2.22992	0.0383837
LikelyLaPhosphate(NX24) 1_3	27.9722	0.33468	119000	2.25125e-12	-3.21741	0.0270838	400.384	2.60381	755146	4936.93	6.94935	0.0943277	28.1258	0.322989	2.1894	0.0181755	7.80009	0.107978	16.5089	0.14112	-2.03751	0.0188003	-2.28163	0.0176872
LikelyLaPhosphate(NX24) 2_1	16.2885	0.333019	119000	2.71742e-12	-3.2604	0.0334914	249.521	1.80842	754928	6274.46	7.20254	0.122155	30.8456	0.34918	2.06607	0.0193283	8.57114	0.160508	18.1777	0.225877	-2.03054	0.0594475	-2.35808	0.020541
LikelyLaPhosphate(NX24) 2_2	13.0589	0.560685	119000	4.31635e-12	-3.3074	0.0445303	254.763	3.28388	756934	10230	7.03172	0.143712	28.5269	0.463155	2.04199	0.0239549	7.83615	0.183924	14.8397	0.297975	-2.07114	0.0266164	-2.34398	0.0252116
LikelyLaPhosphate(NX24) 2_3	4.03478	0.735644	119000	7.58384e-12	-3.32936	0.0976326	183.312	5.16751	763063	20725.5	6.99842	0.441791	27.6822	1.08834	2.03232	0.0554547	7.39926	0.435716	10.835	0.371846	-2.10242	0.0704431	-2.32876	0.062605
LikelyLaPhosphate(NX24) 2_4	12.2348	0.484936	119000	3.36337e-12	-3.34422	0.0375184	158.091	1.48061	758195	7759.84	6.76013	0.0995758	27.3353	0.39774	2.02013	0.0231383	7.2915	0.180733	12.5387	0.210631	-2.16394	0.0262859	-2.33848	0.0258922
LikelyLaPhosphate(NX24) 3_1	10.2058	0.385255	119000	3.44478e-12	-3.34426	0.0268383	337.279	2.64937	766152	7070.17	6.7152	0.123505	26.7032	0.269033	2.04559	0.056824	7.22745	0.14649	13.0192	0.216124	-2.14071	0.0211579	-2.33974	0.0181094
LikelyLaPhosphate(NX24) 3_2	10.186	0.687841	119000	3.36912e-12	-3.44031	0.0371673	333.722	3.01798	760630	7950.22	6.52077	0.142208	26.6333	0.350724	2.06424	0.0211419	7.09997	0.16044	13.1513	0.173777	-2.19713	0.0247015	-2.39721	0.0226669
LikelyLaPhosphate(NX24) 3_3	37.5699	0.63362	119000	3.42878e-12	-3.45815	0.049527	507.654	7.18198	762516	13613.3	6.66974	0.150049	27.8321	0.552277	2.08443	0.0292612	7.79979	0.148307	17.3572	0.280789	-2.22328	0.0355884	-2.43997	0.0345534
LikelyLaPhosphate(NX24) 3_4	43.154	1.31492	119000	4.15769e-12	-3.46068	0.110864	525.517	24.9656	749726	32283.4	6.97052	0.311209	29.8087	1.52572	2.06822	0.0592374	8.16359	0.458423	17.9293	0.550763	-2.2572	0.0822554	-2.45018	0.0701891
LikelyLaPhosphate(NX24) 3_5	63.3947	1.50836	119000	4.97665e-12	-3.62156	0.0735835	627.638	34.2584	841430	20658.7	8.1029	0.274621	35.0924	0.893399	2.22887	0.0490407	9.69492	0.245106	21.4836	0.464926	-2.408	0.0564731	-2.62433	0.0541622
LikelyLaPhosphate(NX24) 3_6	68.4846	1.8865	119000	5.87986e-12	-3.40315	0.125571	641.554	13.9205	800658	28002.9	7.63681	0.302945	32.3008	1.32149	2.04578	0.0689549	8.71018	0.576167	17.645	0.519075	-2.19414	0.0686305	-2.4118	0.0776674
LikelyLaPhosphate(NX24) 3_7	25.1582	0.407034	119000	2.65429e-12	-3.5657	0.0448082	596.429	12.5938	785824	9947.65	6.48992	0.12881	26.6747	0.493213	2.07994	0.0256294	7.24615	0.171324	14.9101	0.198412	-2.31947	0.0305426	-2.47596	0.0295585
	Li7_mean	C12_mean	Na23_mean	P31_mean	Y89_mean	Mo95_mean	La139_mean	Ce140_mean	Nd146_mean	Sm147_mean	Gd157_mean	Tm169_mean	Yb172_mean	Lu175_mean	Th232_mean	U238_mean	TotalBeam_mean	Li7_ppm_mean	Na23_ppm_mean	P31_ppm_mean	Y89_ppm_mean	Mo95_ppm_mean	La139_ppm_mean	Ce140_ppm_mean	Nd146_ppm_mean	Sm147_ppm_mean	Gd157_ppm_mean	Tm169_ppm_mean	Yb172_ppm_mean	Lu175_ppm_mean	Th232_ppm_mean	U238_ppm_mean
Durango
Durango Apatite 1	13394.5	6.60973e+07	6.99884e+06	2.17234e+07	2.52837e+06	931.508	2.43323e+07	2.89522e+07	1.59683e+06	160776	138916	38194.7	43161.7	31880.6	824874	48745.5	1.53887e+08	1.38287	1158.71	4223.27	146.831	-0.349642	1332.71	1628.19	-459.124	56.4425	49.1516	2.14171	-4.93914	1.91907	75.7374	3.79433
Durango Apatite 2	27722.9	6.38442e+07	1.69196e+07	4.99675e+07	5.64899e+06	5054.16	5.54534e+07	6.68281e+07	2.9355e+06	361152	309131	101103	98015.2	82001.5	1.77712e+06	125685	2.64484e+08	3.74792	2737.25	16267.7	301.862	4.14786	2768.89	3424.42	-58.5741	117.288	100.434	5.62051	43.1214	5.06334	148.969	9.51039
Durango Apatite 3	22193.3	5.67429e+07	1.13929e+07	3.66541e+07	4.32046e+06	891.615	4.2614e+07	5.04652e+07	2.25754e+06	277779	237111	64733.4	73732.7	50649.7	1.45332e+06	85815.8	2.06729e+08	2.04332	1392.52	89929.4	174.557	0.117774	1635.36	1979.6	11.09	67.4435	58.871	2.71023	-22.8784	2.34738	91.4301	4.82896
Durango Apatite 4	18804.3	5.43568e+07	1.09923e+07	3.40478e+07	4.05892e+06	1417.84	3.93753e+07	4.6468e+07	2.12929e+06	260540	219822	62204.5	69649.5	49642.4	1.385e+06	83180	1.93649e+08	1.69649	1374.98	58449.9	162.666	-0.0561682	1407.96	1687.21	66.3818	63.1525	53.8758	2.60033	6.79059	2.2813	86.4488	4.68865
Durango Apatite 5	16811.4	5.61923e+07	1.10608e+07	3.59524e+07	4.27374e+06	1686.05	4.09033e+07	4.84252e+07	2.2026e+06	273710	233351	65179	74432.4	52129.2	1.48688e+06	89263.2	2.0132e+08	1.08939	1139.21	-4273.71	146.999	0.171344	1557.46	1944.65	-5.90839	55.5757	48.2379	2.22771	-24.7048	1.94314	78.3483	4.10573
Durango Apatite 6	17494.8	5.32613e+07	9.53097e+06	3.17707e+07	3.65926e+06	507.334	3.57756e+07	4.29136e+07	1.9898e+06	240604	200397	52161.8	63955.2	41372.2	1.23139e+06	70293.8	1.80895e+08	0.992533	814.433	-1432.98	106.572	0.224146	3856.03	9329.19	-6.04011	40.6101	34.1366	1.46328	1.38613	1.28618	54.109	2.68634
Durango Apatite 7	22467.3	5.22062e+07	9.56938e+06	2.61962e+07	3.182e+06	3243.91	3.13276e+07	3.72146e+07	1.8349e+06	212272	180380	69324	60238.1	58932.8	1.15365e+06	82514	1.63381e+08	1.36759	849.366	4768.46	90.0248	0.808545	773.212	926.401	76.7482	36.3834	31.4343	2.0274	6.26615	1.90315	50.8978	3.2222
Durango Apatite 8	23859.5	5.01133e+07	1.13895e+07	3.55019e+07	4.2975e+06	1199.49	4.23191e+07	5.01243e+07	2.2222e+06	284832	239687	68870.7	76120	55753.3	1.48817e+06	92858.8	1.98299e+08	1.58975	1158.04	-67549.9	136.252	-0.0315042	1281.13	1562.15	930.545	53.8724	46.0629	2.21685	21.8448	1.96826	72.5181	3.99473
Durango Apatite 9	18647.6	4.71843e+07	9.80582e+06	3.02209e+07	3.69275e+06	1132.2	3.58502e+07	4.2496e+07	1.96986e+06	247252	206435	59166	65894.7	48923.8	1.32584e+06	80188.5	1.73274e+08	1.18671	1050.2	-99150.9	119.378	0.282687	1108.12	1352.49	269.543	48.6759	40.5048	1.95476	-7.18823	1.78025	65.9812	3.60638
Durango Apatite 10	21972.8	4.46235e+07	9.67186e+06	2.72155e+07	3.31605e+06	3007.08	3.17475e+07	3.74189e+07	1.87282e+06	224300	189294	72067.2	64108.6	62337.3	1.23854e+06	88885.3	1.57835e+08	1.66109	1154.47	31111.7	120.026	1.4663	1103.92	1331.13	365.06	49.3567	41.9432	2.70435	93.0209	2.5649	69.195	4.4835
Durango Apatite 11	16546.9	4.27109e+07	8.12749e+06	2.47982e+07	2.96496e+06	1207.37	2.92064e+07	3.48441e+07	1.78952e+06	202944	170583	52018.3	54784.3	42686.2	1.04462e+06	65419.4	1.46266e+08	1.12352	1018.49	22270.1	111.897	0.265628	1008.37	1222.1	335.043	46.7286	39.7058	2.03308	-11.4179	1.83063	61.6578	3.44906
Durango Apatite 12	19728.1	4.2147e+07	9.203e+06	3.00731e+07	3.88132e+06	752.487	3.90822e+07	4.55925e+07	2.0291e+06	262304	221507	60726.8	70584.9	48585.9	1.45655e+06	85067.9	1.74601e+08	1.38017	1165.79	25112.4	146.664	0.129321	1349.03	1603.95	359.929	59.9835	51.1934	2.35978	9.53375	2.0959	85.1346	4.45622
Durango Apatite 13	24112.2	4.08136e+07	9.24846e+06	2.82052e+07	3.59956e+06	1900.2	3.67001e+07	4.29687e+07	1.93481e+06	248344	208784	69247.8	67765.2	56707.1	1.3942e+06	90977.4	1.65719e+08	1.87277	1142.71	12439.3	134.365	0.430324	1207.38	1408.73	431.341	56.2609	48.3526	2.73119	9.19137	2.46359	81.3195	4.76717
Durango Apatite 14	18447.8	3.97186e+07	9.60608e+06	3.07698e+07	3.92542e+06	527.795	3.7674e+07	4.40424e+07	2.00003e+06	261641	221284	59048.4	70371.1	47106.5	1.40939e+06	81509.9	1.69906e+08	1.49109	1380.07	55859.5	165.558	0.15456	1481.46	1763.84	412.387	67.2208	56.7351	2.60246	-17.1819	2.28891	92.3868	4.78491
Durango Apatite 15	13747.2	3.83078e+07	7.94786e+06	2.64466e+07	3.33476e+06	124.845	3.1569e+07	3.74403e+07	1.85866e+06	224888	189119	47884.7	59420.5	37199.4	1.24435e+06	70592.6	1.48795e+08	0.936313	1059.86	-55773.6	130.454	-1.62858	1163.81	1408.98	370.62	53.1488	45.0998	1.95561	50.333	1.67391	75.299	3.85037
Durango Apatite 16	19168.8	3.71652e+07	9.13496e+06	2.77802e+07	3.3993e+06	1207.08	3.33272e+07	3.94916e+07	1.84029e+06	234790	198932	57879.4	62861.8	46791.9	1.25854e+06	77085.4	1.54103e+08	2.31103	2112.35	81655.6	217.538	1.23299	2092.37	2612.48	594.388	94.104	78.3024	3.86465	109.533	3.43559	126.083	7.20805
Additional analyses - note all phases are phosphates other than a few carbonates hit on NX-15.
Samples				184.792
NX-15 Grain 1 Spot 6	3672.11	7.67025e+07	864570	7.99055e+07	148097	432408	1.1578e+06	2.4948e+06	4.82151e+09	278579	31592.8	2434.41	2190.46	1225.07	37937.2	2218.31	4.98359e+09	-0.089243	62.7965	15925.5	8.54257	135.21	63.8718	141.564	-682840	98.8819	11.1804	0.0186347	-29.3997	-0.0936809	3.37687	0.0357654
NX-15 Grain 1 Spot 7	3249.77	7.6599e+07	547856	7.90575e+07	14565.1	601363	84735.8	1.28527e+06	4.82162e+09	264501	24826.2	889.909	545.014	140	2660.07	15.1899	4.98012e+09	-0.0820043	16.9474	16122.8	0.782389	189.074	4.65103	73.5146	-466452	94.6559	8.8599	-0.0174999	-48.4539	-0.106389	0.173853	-0.0771861
NX-17 Grain 1 Spot 1	3041.14	7.6701e+07	570052	8.28962e+07	37482.1	4.72746e+06	834.698	2934.57	326870	621.071	368.925	32394.7	6.92469e+09	163293	256.582	0	7.09018e+09	-0.0660859	29.106	17266.5	2.18959	1530.02	0.0193168	0.0916788	-26.158	0.203081	0.111871	1.98566	20490.7	11.1996	-0.0039972	-0.0296057
NX-17 Grain 1 Spot 2	3106.17	7.57578e+07	432960	7.7799e+07	36073.8	2.48484e+06	994.163	3272.91	149250	688.428	371.02	31068.3	6.523e+09	150206	304.417	0	6.67987e+09	-0.0206699	9.66734	16620.3	2.14799	806.312	0.0601788	0.143167	-8.38907	0.253986	0.139423	1.93948	19444	10.36	0.0355738	0.00723322
NX-14 Grain 1 spot 1	3149.79	7.63981e+07	1.20863e+06	8.53468e+07	15186.7	3.60405e+06	70616.8	494537	5.21182e+09	260836	26288	960.756	444830	184.339	6810.22	10.7143	5.37995e+09	-0.00485234	155.398	18652.3	0.919586	1177.63	3.99477	28.6673	-292054	94.5452	9.51847	0.0720385	-54.457	-0.00330099	0.6608	0.0222715
NX-14 Grain 1 spot 2	3130.16	7.59246e+07	789336	8.76367e+07	13721.2	1.50125e+06	72215.8	508125	5.41741e+09	262379	26438	952.216	1083.65	127.958	7259.69	0	5.57623e+09	-0.0154685	77.6036	19727.1	0.836233	490.23	4.08867	29.4859	-268157	95.1699	9.5668	0.0752884	-42.2842	0.00524851	0.705122	0.0240485
NX-14 Grain 1 spot 3	3191.97	7.47329e+07	1.26839e+06	8.55298e+07	15111	3.63733e+06	70583.9	492948	5.23461e+09	251666	26162.4	944.251	636.761	160.001	7897.4	308.426	5.40066e+09	-0.0209628	164.49	19790.3	0.913168	1196.85	3.98391	28.5605	-238166	91.1496	9.43976	0.0709085	-26.8943	0.0114717	0.757125	0.0438174
NX-14 Grain 1 spot 4	3220.63	7.36289e+07	736591	7.78671e+07	12238.8	1.5686e+06	65789.6	465166	4.80808e+09	228912	23342.1	754.144	325.005	127.382	6207.59	0	4.96271e+09	-0.0365814	63.5119	18598.6	0.730453	516.005	3.6878	26.8314	-203148	82.5813	8.37684	0.0512216	-9.34687	0.0093675	0.585232	0.00648809
NX-14 Grain 1 spot 5	3289.11	7.27152e+07	1.21696e+06	7.1493e+07	11613.1	2.45063e+06	63088.1	440940	4.46579e+09	212961	21908.9	726.111	628.862	99.123	6755.46	0	4.61453e+09	-0.0405643	149.002	17610	0.681315	806.07	3.5044	25.2661	-179050	76.3819	7.80812	0.0422518	5.02328	0.00630875	0.622836	-0.00342705
NX-14 Grain 1 spot 6	3317.66	7.05438e+07	458283	5.75889e+07	10514.9	504363	51197.8	355624	3.58193e+09	175027	18533	599.328	373.248	100.695	7465.89	0	3.71162e+09	-0.0461761	8.42151	14681.7	0.604802	166.533	2.80837	20.1806	-137813	62.2461	6.54391	0.0285606	17.2217	0.00544436	0.674888	-0.0113492
NX-14 Grain 2 spot 1	3436.64	7.1531e+07	938676	7.06937e+07	11542.4	2.0495e+06	61336.8	425385	4.32889e+09	200899	21373.8	716.37	518.645	121.905	6315.19	17.6471	4.47484e+09	-0.0314272	93.256	18738.6	0.652145	668.202	3.31663	23.8191	-161648	70.622	7.45975	0.0311564	27.1357	0.00612784	0.556658	-0.0156322
NX-14 Grain 2 spot 2	3226.44	7.12274e+07	2.77608e+06	7.30856e+07	13294.6	6.27659e+06	64504.7	442539	4.5824e+09	207303	23272.5	693.772	672.951	129.167	6372.57	136.083	4.73666e+09	-0.0666667	415.916	20226	0.738987	2022.04	3.42681	24.3611	-168394	71.7982	8.00776	0.02676	34.4817	0.00609959	0.549739	-0.00949095
NX-14 Grain 2 spot 4	3309.51	7.06754e+07	1.35749e+06	8.40247e+07	27411.7	3.33524e+06	170599	643234	5.253e+09	220653	26307.5	994.917	2250.31	305.269	11452.7	240.794	5.41352e+09	-0.0257701	150.984	29435	1.4071	1002.53	8.22562	31.8649	-214235	69.5585	8.30676	0.0420432	40.9037	0.016407	0.915746	0.00100369
NX-14 Grain 2 spot 3	3231.36	8.15044e+07	4.48666e+07	7.65656e+07	16278.9	1.27974e+08	91379	532073	5.15324e+09	212115	25414.3	776.219	475.619	165.854	7502.44	4958.23	5.48506e+09	-0.0289035	6943.94	29301.7	0.805149	37405.9	4.24243	25.4116	-230807	64.6878	7.78857	0.0317035	36.2223	0.00818313	0.578254	0.340074
NX-14 Grain 2 spot 5	3262.67	7.96683e+07	1.64538e+07	7.82222e+07	14286.9	4.74379e+07	71995.2	490017	5.01138e+09	206244	24575.4	783.047	915.135	152.831	7077.63	2390.82	5.23399e+09	-0.0198797	2441.55	32337.5	0.689518	13574.1	3.24876	22.7397	-248822	61.2445	7.35282	0.0333793	30.5941	0.0075793	0.533656	0.156188
NX-14 Grain 3 spot 1	3276.31	6.64373e+07	578005	6.33632e+07	9272.09	1.08853e+06	56467.1	392335	3.96896e+09	164338	19092	508.446	432.937	96.3416	10005.3	215.857	4.10112e+09	-0.0162578	25.2943	28166.3	0.436467	306.569	2.48749	17.7637	-221400	47.6881	5.594	0.0207516	24.4575	0.00456787	0.744261	0.00807479
NX-14 Grain 3 spot 2	3591.85	6.74228e+07	532010	7.69261e+07	12513.5	723893	67483	470596	4.78395e+09	191717	23367.8	672.861	712.536	139.507	6020.3	0	4.93034e+09	0.0248664	18.6847	37470	0.579783	199.508	2.90484	20.7454	-319421	54.2055	6.68949	0.0302345	15.8929	0.00708628	0.436575	-0.00357224
NX-14 Grain 3 spot 3	3428.1	6.73616e+07	1.32835e+06	7.81855e+07	13239.8	3.82426e+06	68842.8	471704	4.86994e+09	191744	23734.7	718.109	1024.79	132.258	6237.84	1160.7	5.0216e+09	-0.00223674	131.943	41842.3	0.602306	1032.56	2.90088	20.2646	-412029	52.9377	6.65028	0.0332861	6.77291	0.00676566	0.444424	0.0733155
NX-14 Grain 4 spot 3	3340.43	6.80833e+07	791305	9.00966e+07	16909	1.61683e+06	79907.5	552412	5.63792e+09	215756	28674	817.613	548.906	178.89	7598.06	0	5.79936e+09	-0.0223404	55.017	53333.1	0.755659	428.495	3.30329	23.2635	-674604	58.2582	7.87372	0.0383704	-2.50074	0.00917517	0.531835	0.000378438
NX-14 Grain 4 spot 2	3283.74	6.90378e+07	702173	1.00601e+08	18436.3	1.59941e+06	86725	601428	6.26992e+09	231215	31235.1	835.197	659.364	180.001	8377.72	0	6.44282e+09	-0.0414668	42.2108	66315	0.809699	416.817	3.52372	24.8393	-1.36062e+06	61.1639	8.41769	0.0391238	-11.2833	0.00910696	0.575982	0.00134534
NX-14 Grain 4 spot 1	3401.7	6.73149e+07	783165	8.79336e+07	16713.4	1.65122e+06	78811.3	550321	5.51729e+09	207017	27777.5	773.777	467.509	150.001	7336.48	0	5.67587e+09	-0.0413934	52.6069	65262.6	0.722498	423.731	3.15481	22.3381	-1.51979e+07	53.7219	7.3553	0.0359973	-19.9631	0.0074436	0.496063	0.00178954
NX-14 Grain 4 spot 4	3516.72	6.6452e+07	504378	8.41363e+07	20900.8	837682	73929.9	520086	5.21648e+09	198827	29084.3	710.024	584.632	194.873	14746.7	10	5.36928e+09	-0.0431844	15.2635	71090.1	0.888612	211.894	2.92214	20.8012	1.28645e+06	50.7099	7.57872	0.0326479	-28.8544	0.00945727	0.977871	0.00241386
NX-14 Grain 4 spot 5	3589.51	6.61687e+07	2.245e+06	8.25774e+07	14859.8	4.43995e+06	73806.2	509894	5.14521e+09	190958	25523.9	666.686	362.969	153.087	8891.17	13.75	5.30147e+09	-0.0506318	241.194	80919.1	0.62435	1110.84	2.8836	20.1622	559460	47.9402	6.5541	0.0301024	-39.4245	0.00721583	0.581672	0.00234377
NX-14 Grain 4 spot 6	3635.5	6.56589e+07	980711	8.12567e+07	13386.2	1.94766e+06	71520.2	493632	5.0836e+09	185922	24321.7	665.853	986.603	110	7324.81	65.5462	5.23424e+09	-0.0599683	76.2399	91786.4	0.556467	482.881	2.77131	19.3361	361495	46.134	6.1768	0.0294511	-53.0985	0.00499677	0.473845	0.00490364
NX-14 Grain 4 spot 7	3589.38	6.53499e+07	1.0507e+06	8.16232e+07	14479	2.57344e+06	71710.9	496424	5.1089e+09	184999	25004.6	709.746	426.769	154.168	6422.89	139.437	5.26031e+09	-0.0738695	84.4845	107878	0.594876	633.764	2.75842	19.3334	263427	45.4671	6.29141	0.0307004	-92.9194	0.00693883	0.411227	0.00859026
NX-14 Grain 4 spot 8	6301.3	6.44248e+07	1.29686e+06	7.56495e+07	54155.8	1.12735e+06	437556	939973	4.69362e+09	171302	25055.6	1870.21	1929.64	1719.84	19509.1	2042.95	4.8431e+09	0.244851	114.425	234697	2.17969	277.431	16.8775	37.1228	101784	41.6612	6.21922	0.0781922	-21.6856	0.0794619	1.22537	0.114792
NX-14 Grain 4 spot 9	3465.84	6.44071e+07	569163	8.50063e+07	14251.1	811759	77572	525292	5.26564e+09	180105	25994.7	678.453	3215.89	150.001	7702.53	12	5.41728e+09	-0.0623096	21.5669	343463	0.558912	200.968	2.93031	20.9002	100424	44.0128	6.47114	0.0284434	-22.0954	0.00677585	0.48156	0.000487175
NX-14 Grain 4 spot 10	3429.54	6.0695e+07	1.0667e+06	5.97858e+07	11165.4	1.84356e+06	56369.2	384915	3.69544e+09	132309	18902.8	475.62	410.375	100	5642.64	141.464	3.81945e+09	-0.0548854	85.5437	281916	0.431414	459.491	2.09477	15.3527	66540.1	32.4495	4.714	0.0200811	-21.1796	0.00454541	0.351554	0.00803493
NX-14 Grain 4 spot 11	3608.73	6.21529e+07	1.13535e+06	7.05137e+07	12296.4	1.85173e+06	63807.2	444518	4.39652e+09	151609	21648.4	543.544	309.643	135.715	5940.35	36.9048	4.53288e+09	-0.0226748	94.7746	377415	0.477732	464.391	2.39523	17.9189	76485.8	37.3794	5.42014	0.0231707	-19.6557	0.00632177	0.371522	0.00229906
NX-14 Grain 4 spot 12	3529.82	6.31814e+07	754830	7.80366e+07	15001.2	1.63167e+06	71284.1	494685	4.86317e+09	166460	24928.4	604.366	433.706	121.978	6939.42	37.7778	5.00749e+09	-0.0231685	45.4633	445188	0.591902	411.739	2.71073	20.1334	84283.6	41.2634	6.26811	0.0259731	-17.4484	0.00576954	0.437282	0.00253242
NX-15 Grain 1 Spot 1	3412.39	6.42112e+07	633944	8.97125e+07	14827.3	1.35527e+06	82637.7	1.51711e+06	5.62057e+09	183970	28390.3	695.674	494.517	128.572	3227.63	0	5.77816e+09	-0.0330358	29.7285	503466	0.589986	343.849	3.19646	62.8626	100771	45.8362	7.16713	0.0300527	-14.4856	0.00614182	0.200691	0.000457469
NX-15 Grain 1 Spot 2	3823.13	6.3467e+07	494234	8.78032e+07	14693.7	554027	81854	1.49666e+06	5.49209e+09	178898	27934.8	627.437	475.819	133.334	2171.17	0	5.64621e+09	0.0129551	11.4027	448858	0.592493	140.732	3.20141	62.1422	106547	44.7447	7.07166	0.0272093	-10.6671	0.00638211	0.134656	0.000432567
NX-15 Grain 1 Spot 3	3653.54	6.37545e+07	747474	9.06597e+07	16056.2	1.49894e+06	82106.6	1.51661e+06	5.68562e+09	184481	29255.9	703.053	504.628	154.546	3868.82	10.7692	5.84411e+09	-0.0180076	45.3575	399097	0.660619	383.539	3.25697	62.8296	127937	46.26	7.4196	0.0304082	-5.52285	0.00734245	0.24742	0.000871084
NX-15 Grain 1 Spot 4	4135.53	6.23957e+07	566709	8.02663e+07	15602.5	840039	74388.5	1.37275e+06	5.00848e+09	165395	27233.6	623.274	448.818	167.443	2692.08	0	5.1542e+09	0.0186498	21.7251	294720	0.656091	215.038	3.00181	56.4428	145547	41.4956	6.90751	0.0267466	4.09501	0.00783145	0.175043	-0.00014344
NX-15 Grain 1 Spot 5	4134.62	6.20866e+07	518546	7.99888e+07	13874.5	510273	74883.7	1.36679e+06	5.0356e+09	162540	25882	599.045	467.972	119.418	2640.69	0	5.18036e+09	-0.00958688	15.8248	238894	0.596596	130.475	3.05659	55.3832	244477	40.7034	6.55134	0.0252905	-11.1071	0.00532342	0.175028	-0.000596404
NX-15 Grain 1 Spot 8	4063.59	6.34629e+07	920846	8.57183e+07	96778.1	1.63482e+06	764577	1.99507e+06	5.414e+09	172893	31088.5	1928.07	1696.39	1215.48	25984.9	1776.13	5.56897e+09	0.0134345	65.5221	144702	3.65746	399.573	25.5698	68.2506	-67145.5	41.141	7.45141	0.0780056	0.366796	0.0532286	1.55678	0.0990962
NX-15 Grain 2 Spot 1	3785.73	6.3544e+07	528738	8.51724e+07	13199.4	972140	83043.4	1.42496e+06	5.40794e+09	164641	26644.8	635.384	412.354	130.488	2571.9	17.7215	5.55989e+09	0.000257648	13.7331	170738	0.337564	232.463	1.9036	46.1976	-46808.5	38.3593	6.25099	0.0245912	-0.0321884	0.00515954	0.112538	-0.005984
NX-15 Grain 2 Spot 2	3697.36	6.5225e+07	1.4003e+07	8.69307e+07	13584.1	4.74331e+07	80260.7	1.4594e+06	5.5957e+09	168770	27668.9	618.103	554.27	129.788	2543.9	1210.65	5.81127e+09	-0.0141239	1669.8	295386	0.380376	11166.4	1.942	46.2187	-38261.7	38.6256	6.39537	0.0239196	-0.0898299	0.0068732	0.120055	0.0466323
NX-15 Grain 2 Spot 3	3843.09	6.29724e+07	608065	8.18866e+07	12876.6	1.33081e+06	75598	1.37233e+06	5.23737e+09	158785	26633.3	590.821	443.033	101.15	2763.55	19.7674	5.38582e+09	-0.0112126	21.0816	-264409	0.398167	307.852	2.01256	42.912	-30250.6	35.7599	6.0758	0.0225219	-0.0696626	0.00667672	0.145007	-0.0262934
NX-15 Grain 2 Spot 4	3699.55	6.38672e+07	642509	8.66191e+07	14255.1	1.50364e+06	81086.7	1.458e+06	5.53311e+09	166159	28008.7	613.479	512.514	132.039	3859.3	21.7822	5.6875e+09	-0.0419599	24.8021	-187119	0.49267	341.676	2.40862	45.3742	-27544	36.7772	6.29718	0.0222667	0.000351027	0.00745129	0.217125	-0.0314584
NX-15 Grain 2 Spot 5	3836.15	6.49313e+07	518834	8.93823e+07	13223.8	1.05831e+06	80930.3	1.48662e+06	5.72341e+09	168315	27984.2	650.868	672.437	106.78	3020.73	5.17241	5.88138e+09	-0.0368518	10.878	-82975.3	0.47411	235.896	2.51324	46.2113	-25293.5	36.6053	6.18936	0.0214563	0.0608658	0.00329931	0.168457	-0.0292161
NX-15 Grain 3 Spot 1	3891.82	6.48159e+07	598808	8.59634e+07	16239	1.35814e+06	83734.6	1.51712e+06	5.42775e+09	162562	28621.9	622.519	650.02	155.001	4852.26	0	5.58231e+09	-0.0319815	21.6699	-43917.3	0.573954	297.055	2.59658	47.4281	-21564.4	34.6879	6.2133	0.019304	0.0669603	0.00258822	0.262783	-0.0145834
NX-15 Grain 3 Spot 2	3853.5	6.52051e+07	616839	8.7306e+07	16760.9	1.17635e+06	84963.9	1.52949e+06	5.53107e+09	164255	29115.2	616.193	617.929	155.883	4364.06	0	5.68721e+09	-0.0317341	24.423	-29358.3	0.587298	253.261	2.67755	48.8143	-20377.4	34.5765	6.244	0.025742	0.0729232	0.0101931	0.242677	0.00846491
NX-15 Grain 3 Spot 3	4288.2	6.36571e+07	1.17297e+06	8.00059e+07	131155	2.23937e+06	999418	2.17383e+06	5.05985e+09	155012	31120.2	2001.16	2337.4	1561.68	34021.9	2272.4	5.21031e+09	-0.0529512	72.5679	-7635.29	4.11879	458.459	38.5755	93.0712	-16160.1	31.1259	6.25423	0.0387323	-0.264585	0.0223226	1.58057	0.050481
NX-15 Grain 3 Spot 4	4231.06	6.33492e+07	511919	7.83052e+07	15750	708270	102806	1.3927e+06	5.00973e+09	145674	25946.5	576.938	593.606	153.165	3887.89	50.6499	5.1543e+09	0.0118413	10.0529	-6085.4	0.261937	143.136	2.12847	70.4214	-16062.5	29.0779	5.21977	0.020418	-0.0459871	0.00669324	0.0926442	0.000982898
NX-15 Grain 3 Spot 5	4141.09	6.29826e+07	519227	7.84912e+07	13461	563832	73068.9	1.32487e+06	4.98941e+09	144898	25975.1	488.9	426.975	125.843	2274.38	6.74157	5.1339e+09	0.0021129	12.74	-5256.86	0.532023	112.907	4.978	88.1854	-16237.6	28.8245	5.26869	0.0159359	-0.0322364	0.00384697	0.147346	-0.000638585
NX-15 Grain 3 Spot 6	3840.82	6.32684e+07	805394	8.19084e+07	14690.2	1.68263e+06	79783.9	1.4247e+06	5.19415e+09	149068	27028.2	538.475	748.08	163.637	3395.32	11.5385	5.34353e+09	-0.0323569	43.3322	-4897.35	0.615435	334.767	6.71446	116.942	-17298.4	29.516	5.46231	0.017731	-0.0507427	0.00539576	0.217869	9.47075e-05
NX-15 Grain 3 Spot 7	3996.81	6.39482e+07	902540	8.1744e+07	13488.1	1.84222e+06	76868.8	1.38689e+06	5.23175e+09	149372	26302.7	554.445	546.767	120.779	2823.42	43.5897	5.38205e+09	-0.025008	52.8005	-4433.58	0.393765	363.357	4.67674	141.913	-18005.4	29.3789	5.24487	0.018106	-0.0276462	0.00422582	0.118683	0.000964627
NX-15 Grain 4 Spot 1 (biggest grain)	4157.97	6.2888e+07	575187	8.16709e+07	17652.4	1.09588e+06	83502.4	1.50812e+06	5.23354e+09	151418	28343.4	565.076	602.427	148.781	3953.76	1.21951	5.38164e+09	-0.0169517	17.4774	-4073.96	0.307355	214.075	1.44427	203.76	-18770	29.5664	5.56348	0.0163214	-0.0147685	0.00356021	0.0879758	-0.00458214
NX-15 Grain 4 Spot 2	4152.89	6.23407e+07	549287	7.98106e+07	16149.6	901901	80480.6	1.45861e+06	5.12635e+09	147401	27779	589.568	568.671	150.747	3632.39	0	5.2717e+09	-0.022493	14.8981	-3720.41	0.273882	174.666	1.96126	305.439	-19411.7	28.6225	5.41842	0.0166349	-0.0136557	0.00319239	0.0778793	-0.00492446
NX-15 Grain 4 Spot 3	4241.92	6.22948e+07	692457	7.6511e+07	13127.4	1.48966e+06	71716.4	1.30889e+06	4.90825e+09	138415	25421.1	516.68	453.135	122.917	2934.4	0	5.0508e+09	-0.0159892	32.7978	-3422.63	0.706768	286.625	18.3106	501.966	-19698.6	26.8817	5.05208	0.0191758	-0.0576536	0.00660281	0.240919	0.00462353
NX-15 Grain 4 Spot 4	4468.93	6.31256e+07	591836	8.5576e+07	16764.9	1.04396e+06	85497	1.56005e+06	5.4928e+09	154770	29070.9	660.021	607.885	144.319	3896.12	30.3398	5.6453e+09	0.00165917	25.4987	-3739.57	1.30141	198.85	42.0747	1217.69	-23642.2	30.0379	5.85396	0.0283809	-0.178491	0.0115943	0.46087	0.0144247
NX-15 Grain 4 Spot 5	4063.3	6.30317e+07	720425	8.65218e+07	15848.4	1.50275e+06	81245.7	1.50636e+06	5.58568e+09	153759	29288	598.683	572.015	145.947	3815.29	0	5.73923e+09	-0.0485388	30.3913	-3745.18	-0.195691	283.714	-16.0541	1695.09	-25998.5	29.2754	5.51535	0.0115899	0.213695	-0.00154914	-0.0827943	-0.013822
NX-15 Grain 4 Spot 6	4356.69	6.26324e+07	879801	8.37781e+07	123567	1.62192e+06	944806	2.17829e+06	5.37621e+09	153027	33481.7	1718.65	2143.34	1053.33	33488.8	1702.93	5.52862e+09	-0.123968	-43.0187	-4560.52	-11.2648	289.539	-239.1	-301.047	-42332.3	23.9592	2.55602	-0.103759	0.00702469	-0.105688	-4.07914	-0.216624
NX-15 Grain 4 Spot 7	4493.4	1.03097e+08	456016	236152	11648	13617.1	118895	165197	1.39847e+06	823.215	520.022	166.873	2778.08	116.566	3100.73	214.819	1.05808e+08	-0.0823777	-62.6042	145.628	-10.8581	1.77479	-185.829	-307.831	-10.4991	-2.99099	-2.61231	-0.111082	0.237525	-0.100712	-4.03993	-0.203717
NX-15 Grain 4 Spot 8	4692.86	1.18919e+08	580260	282478	3510.74	88874.8	30649.3	48881.5	1.02212e+07	500.017	224.697	40.3727	4479.5	22.3602	720.708	55.8285	1.30466e+08	-0.0259111	-19.9357	81.0482	-5.80947	14.5233	-82.75	-129.605	-105.38	-1.56556	-1.38886	-0.060253	0.346389	-0.0544751	-2.16997	-0.109667
NX-15 Grain 4 Spot 9	4387.92	1.06624e+08	409208	32539.2	206.285	3163.62	587.505	3629.96	3156.48	3.7037	14.8148	3.68098	1445.22	0	25.9269	2.53165	1.071e+08	-0.0165675	-8.95575	31.3353	-1.52042	-0.242237	-17.8365	-29.2346	8.85452	-0.422757	-0.359165	-0.0152929	0.228792	-0.0139696	-0.558867	-0.0278937
NX-15 Grain 4 Spot 10	5139.45	9.13002e+07	6.28955e+06	3.30995e+07	11647.6	1.54367e+07	40708.8	773819	2.30009e+09	70847.5	13880.9	284.62	764.027	200.001	2204.22	396.162	2.44714e+09	0.0621567	562.398	-4500.77	0.362902	2610.95	1.2449	36.44	-45228.6	12.4643	2.47397	0.00843188	2.05022	0.00661847	0.0995674	0.015617
NX-15 Grain 4 Spot 11	4159.63	8.21294e+07	1.63955e+06	7.53964e+07	17124.3	4.519e+06	79949.6	1.49482e+06	4.94605e+09	136967	26604.9	571.81	971.842	139.474	4064.82	186.843	5.1115e+09	-0.0187805	113.568	-14527.4	0.505535	738.626	3.048	60.1352	-131538	23.8324	4.69745	0.0167544	-5.60756	0.00412696	0.182608	0.00698356
NX-15 Grain 4 Spot 12	4147.2	6.42232e+07	607618	7.95705e+07	13341.5	1.17743e+06	79052.5	1.44784e+06	5.13636e+09	137128	25916.9	461.413	450.009	150.001	2789.99	0	5.28365e+09	-0.0230178	22.8207	-28023.4	0.393816	195.485	2.64461	51.6319	-215822	23.7857	4.55792	0.0140633	20.6213	0.00622815	0.124684	-2.56655e-05
NX-17 Grain 1 Spot 3	18613.6	6.445e+07	7.74628e+06	7.74611e+07	42989.7	8.02903e+06	34224.6	136493	5.66412e+06	2560.71	1214.35	35366	6.84826e+09	69880.4	3467.91	21889.9	7.02876e+09	1.15035	696.949	-126750	1.24813	1331.11	1.03512	4.35483	-370.447	0.430284	0.203311	1.04692	44633	2.2915	0.15361	0.87243
NX-17 Grain 1 Spot 4	4172.25	6.00059e+07	902731	7.06311e+07	35028.4	7.05349e+06	620.472	2150.2	131150	559.785	287.062	30579.6	6.38188e+09	63751.1	74.7126	0	6.52078e+09	-0.0298894	49.0183	45910.8	1.01383	1159.27	0.0827168	0.161452	-147.814	0.0972173	0.0522776	0.899416	39619.5	2.07509	0.00722544	-0.000350489
NX-17 Grain 1 Spot 5	4169.67	5.91198e+07	597426	6.3625e+07	98232.6	2.12284e+06	571400	657073	182613	3669.64	2941.26	29121.8	5.69825e+09	57574.6	18021.4	1185.78	5.82537e+09	-0.0473373	-22.4294	10685.6	-1.86363	355.474	-20.0713	-26.5923	3.55631	-0.854992	-0.650946	0.827003	39219	1.86947	-1.23894	-0.0507552
NX-17 Grain 1 Spot 6	4354.05	5.86877e+07	422331	7.07725e+07	39853.4	2.74961e+06	25048.2	34323.6	163123	890.945	388.896	31212.9	6.42364e+09	62476.7	1420.61	35.5556	6.55664e+09	0.00336599	-35.1384	11768.9	-3.87881	458.907	-35.9056	-44.8223	2.42813	-1.44075	-1.16285	0.909303	48628.9	2.0563	-2.12528	-0.0830026
NX-17 Grain 1 Spot 7	4200.66	5.71719e+07	668091	6.11151e+07	30640	5.22616e+06	717.961	2827.08	102430	477.203	291.232	26869.8	5.52997e+09	55224.5	125.458	8.92857	5.65437e+09	-0.00676118	4.49345	10585.3	-2.2998	881.98	-23.0604	-28.864	1.51129	-0.926386	-0.723919	0.799381	46972.7	1.83679	-1.37921	-0.0488721
NX-17 Grain 2 Spot 1	3971.61	5.6937e+07	1.21346e+06	6.16941e+07	30880.8	9.82027e+06	650.745	2093.04	120404	544.299	327.147	27312	5.55081e+09	54110.9	90.0004	0	5.68072e+09	-0.0348243	74.1983	11586.4	-0.162468	1690.62	-7.75872	-9.69969	3.85228	-0.241386	-0.199718	0.834348	54108.7	1.82342	-0.459819	-0.0156622
NX-17 Grain 2 Spot 2	4060.62	5.71938e+07	1.60373e+06	6.66955e+07	33148.6	1.30484e+07	746.026	2440.25	136784	638.019	316.005	28952.1	6.01955e+09	56743.3	122.449	0	6.15836e+09	-0.0292995	123.176	13961	1.19378	2274.58	1.61352	2.06445	5.88321	0.181892	0.109497	0.897121	69681	1.92956	0.100085	0.00298524
NX-17 Grain 2 Spot 3	3945.87	5.65624e+07	691958	6.5629e+07	32754.6	5.14546e+06	734.57	2591.19	131520	601.836	281.485	28651.6	5.94678e+09	57043.6	188.89	0	6.07491e+09	-0.0364899	34.1061	15874.2	1.20891	905.928	1.76268	2.26107	6.38254	0.181215	0.107613	0.895258	86247.8	1.95597	0.10966	0.0026659
NX-17 Grain 2 Spot 4	4013.94	5.61052e+07	700596	6.27538e+07	30625.7	3.77739e+06	506.678	1811.01	99408.1	436.965	306.526	27618	5.68056e+09	55104.3	84.7826	0	5.80412e+09	-0.0435811	33.6133	18591.4	0.894008	675.873	-0.194681	-0.215981	5.46085	0.0710465	0.0509647	0.870229	113984	1.90351	-0.00707431	0.000299559
NX-17 Grain 2 Spot 5	4024.42	5.69714e+07	402644	7.08578e+07	33640.7	2.82557e+06	830.189	2656.54	126276	576.578	320.317	30389.2	6.3517e+09	59671.7	284.379	0	6.48302e+09	-0.0511038	3.71598	26915.9	1.03077	511.536	0.0838462	0.150933	8.45346	0.105767	0.0590073	0.963584	197947	2.08207	0.0134184	-0.00246877
NX-17 Grain 2 Spot 6	4299.39	5.59468e+07	393691	6.0508e+07	29356.9	1.51965e+06	324.005	1226.04	77458.2	409.218	218.183	27202.9	5.53396e+09	54039.7	72.3684	0	5.65253e+09	-0.00520181	2.9513	31947.7	0.909997	279.437	0.00158053	0.0251783	6.5444	0.0835145	0.0504046	0.879901	390636	1.90156	0.0148886	0.00868873
NX-17 Grain 2 Spot 7	4252.35	5.64101e+07	444906	6.56714e+07	31567.1	1.6837e+06	341.672	1356.75	84438.6	450.009	262.714	28648.5	5.91502e+09	56794.7	79.661	0	6.03944e+09	-0.00921775	7.91282	55680.4	0.934694	312.287	-0.0266089	-0.00662979	9.48736	0.0451119	0.00594924	0.884293	-1.62994e+06	2.00133	-0.0517473	-0.0386766
NX-17 Grain 2 Spot 8	4485.17	5.54045e+07	509463	5.97016e+07	71381.1	1.39862e+06	364364	395521	98236.4	2517.41	1926.16	27536.3	5.46069e+09	52906.9	10864.5	769.77	5.57876e+09	-0.119422	8.91151	-67229	2.21832	268.447	10.9782	12.2681	69.754	0.438198	0.328524	0.85872	-76348.3	1.869	0.484633	-0.00594691
NX-17 Grain 3 Spot 1	4281.83	5.54746e+07	555913	6.98531e+07	37009.9	4.8075e+06	23461.2	10247.3	133799	788.492	401.895	30089.6	6.32287e+09	57026.8	1096.26	28.8462	6.45386e+09	-0.064866	17.8111	-62702.4	1.14183	930.908	0.510204	0.0522627	132.386	0.133707	0.0641156	0.970664	-74777.5	2.03602	0.0375548	-0.0112909
NX-17 Grain 3 Spot 2	4309.04	5.55986e+07	713666	7.02313e+07	33454.2	6.17926e+06	547.93	1880.59	110059	552.097	274.472	30327	6.33085e+09	57392.5	72.9167	0	6.46381e+09	-0.0138126	36.5891	-57371.9	1.05108	1201.75	-0.0851781	-0.0935011	106.231	0.103348	0.0536217	0.993183	-67432.3	2.06117	0.00320609	0.000936635
NX-17 Grain 3 Spot 3	4201.95	5.4253e+07	480862	6.78096e+07	31020.9	4.25873e+06	877.766	2212.03	97496.4	429.496	221.797	29019	6.18224e+09	56052.9	140.26	7.79221	6.30927e+09	-0.0167638	11.725	-53475.5	0.986653	830.802	0.0424334	0.0455509	73.9287	0.0815239	0.041654	0.949721	-61024	2.01668	0.00563605	5.16556e-06
NX-17 Grain 3 Spot 4	4230.41	5.49222e+07	734547	7.08268e+07	34470.6	6.22151e+06	621.936	2171.82	121500	506.769	265.281	30718.3	6.42787e+09	57315.4	91.7808	0	6.56082e+09	-0.0345386	39.7594	-56108.8	1.09692	1219.38	0.0132028	0.0194636	66.1004	0.097358	0.050989	1.00582	-59794.8	2.06313	0.00485799	0.000143102
NX-17 Grain 3 Spot 5	4320.96	5.4565e+07	394478	6.66621e+07	32527.3	3.89214e+06	1226.99	3151.05	125207	510.269	242.309	28686.8	6.05326e+09	54056	485.91	20.7792	6.17903e+09	-0.0409629	3.05269	-54826	1.0341	763.068	0.0338481	0.0805388	50.1411	0.098376	0.0464299	0.939231	-54098.3	1.94427	0.0241981	0.00105066
NX-17 Grain 3 Spot 6	4229.25	5.3947e+07	492174	6.53951e+07	30728.9	4.13794e+06	558.456	1600.11	89484.1	402.639	270.133	28501.9	5.96479e+09	53392.8	69.7368	0	6.08898e+09	-0.0559989	13.7761	-57743.6	0.976791	813.202	0.0156072	0.0510009	27.3978	0.0760342	0.0516797	0.932382	-52083.2	1.92264	0.00326032	-2.15257e-05
NX-17 Grain 3 Spot 7	4353.84	5.40746e+07	682643	6.91859e+07	33270.7	5.73235e+06	669.251	1941.7	115194	541.552	298.442	29918	6.23457e+09	55638.4	81.5385	0	6.3645e+09	-0.0456511	34.663	-67520.8	1.0592	1129.69	0.0276932	0.0693236	28.3778	0.102238	0.0580054	0.978085	-54083.4	2.00665	0.00431367	7.09945e-06
NX-17 Grain 3 Spot 8	4274.25	5.30777e+07	485000	6.26862e+07	30165.3	3.76902e+06	500.012	1569.88	90682.4	464.378	289.659	27748.7	5.70693e+09	52019.6	50.5882	0	5.82715e+09	-0.0488696	13.0969	-70243.9	0.956619	742.897	-0.0141499	0.0150638	18.4583	0.0880874	0.0550961	0.908509	-49992.8	1.87896	0.00125454	-8.39324e-06
NX-17 Grain 4 Spot 1	4503.7	5.28288e+07	383260	5.93393e+07	29936.4	2.06174e+06	730.908	2495.85	109872	514.719	250.749	26867.7	5.46891e+09	48974.3	297.02	0	5.58375e+09	-0.0209764	2.31768	-77831	0.967473	408.677	0.109945	0.181637	19.6707	0.10321	0.0516127	0.88318	-49159.4	1.77764	0.0182328	2.11543e-05
NX-17 Grain 4 Spot 2	4535.56	5.36428e+07	510160	6.6483e+07	59331.7	1.92019e+06	230320	248813	100308	1681.3	1433.44	29657.9	6.091e+09	54748.3	8174.65	556.735	6.21432e+09	-0.0635718	-11.5189	-381030	-0.797026	391.135	-15.7819	-19.2462	6.47543	-0.564313	-0.549332	0.963882	-83312.3	2.0215	-0.589869	-0.0430746
NX-17 Grain 4 Spot 3	4576.87	5.31513e+07	398394	6.6285e+07	31966.1	1.526e+06	12556.8	13626	78448.6	431.924	250.003	29283.9	6.07112e+09	53181.2	408.908	24.4444	6.19276e+09	-0.0371331	5.09716	-1.80534e+06	1.30649	311.861	3.33032	2.99087	11.2824	0.180066	0.143545	0.99905	-104105	1.99876	0.0967198	0.0113675
NX-17 Grain 4 Spot 4	4524.58	5.23782e+07	402113	5.96649e+07	29778.4	1.71013e+06	1425.27	2144.3	96875.4	400.008	207.144	26855.5	5.58049e+09	49719.7	102.44	4.87805	5.69486e+09	-0.0492832	5.83226	857329	1.28759	351.403	2.91928	3.07102	13.7632	0.180711	0.134496	0.920585	-123000	1.87775	0.10821	0.00909382
NX-17 Grain 4 Spot 5	4413.04	5.29766e+07	401271	6.60807e+07	32835.7	2.87943e+06	1089.21	2529.95	112740	445.322	293.85	29901	6.11008e+09	53889.1	328.13	0	6.23267e+09	-0.0209209	2.26166	406522	1.03037	596.9	-0.569215	-0.610783	15.1464	0.0652552	0.032666	1.0286	-184341	2.04848	-0.0078655	-0.0018945
NX-17 Grain 5 Spot 1	4428.01	5.16038e+07	972062	5.70432e+07	30088.5	7.09125e+06	383.124	1374.11	94441.7	516.897	238.16	26619.8	5.34911e+09	47677.1	54.6667	0	5.46603e+09	0.00278422	69.2851	223863	1.03497	1482.08	0.169184	0.219089	13.0961	0.107876	0.0527524	0.924084	-260603	1.82487	0.00901332	0.000452803
NX-17 Grain 5 Spot 2	4503.01	5.12868e+07	616509	5.59752e+07	29027.1	4.36781e+06	555.071	1789.79	110766	531.047	275.284	26213.4	5.29248e+09	46749.3	93.1819	0	5.40495e+09	-0.0532771	23.8361	162326	0.981451	907.025	-0.0487485	-0.0165454	15.5742	0.108212	0.0537993	0.916861	-683202	1.80596	0.00195463	-0.00034634
NX-17 Grain 5 Spot 3	4327.82	5.15633e+07	684990	5.97635e+07	29739.4	3.0647e+06	485.011	1600.11	91172.8	463.344	226.668	27138.4	5.5387e+09	48583	78.3333	0	5.654e+09	-0.0756505	31.6711	137369	1.01825	639.983	-0.0620707	-0.0365257	13.3692	0.0957148	0.0448757	0.962692	1.06833e+06	1.90596	0.000815497	-0.000280348
NX-17 Grain 5 Spot 4	4502.94	5.10191e+07	767812	5.66199e+07	29401.2	5.83245e+06	521.752	1752.31	107984	552.188	289.134	26108.3	5.25313e+09	46089.1	70.6522	0	5.36759e+09	-0.0270556	44.0661	111429	1.03133	1246.53	0.0429655	0.0893747	16.8058	0.118971	0.0628359	0.936583	342751	1.82593	0.00498534	6.52072e-05
NX-17 Grain 5 Spot 5	4460.47	5.16225e+07	484040	6.22794e+07	30632.5	3.40824e+06	339.731	1349.39	85136.9	431.516	247.948	28376.7	5.80344e+09	49795.7	81.9444	0	5.92144e+09	-0.015727	12.4346	106313	1.07419	728.094	-0.0436757	-0.0204569	13.8915	0.0896442	0.0518555	1.02903	229554	1.98957	0.00138425	-0.000101818
NX-17 Grain 5 Spot 6	4587	5.18865e+07	565941	6.38539e+07	33953.4	3.426e+06	943.901	3027.97	145273	613.81	305.176	29841.5	5.90148e+09	50810.6	294.831	12.069	6.02148e+09	-0.0128869	24.4315	97990.7	1.23416	744.131	0.202142	0.314309	25.1505	0.13803	0.0721026	1.09524	179814	2.05696	0.0253617	0.000901078
NX-17 Grain 5 Spot 7	4802.68	5.18281e+07	556054	6.52954e+07	79299.5	2.78578e+06	407688	497144	171136	3093.16	2039.83	30071.4	5.94406e+09	50332.4	14324.5	975.976	6.06579e+09	-0.101573	-32.2599	68257.3	-2.88647	629.022	-28.5895	-33.8736	20.324	-0.983535	-0.94677	1.09055	130628	2.06797	-1.55179	-0.0787047
NX-17 Grain 5 Spot 8	4590.96	5.04597e+07	923930	5.79356e+07	35279.7	6.50028e+06	30126.8	37364.7	124549	872.167	428.343	27271.3	5.43246e+09	46710.4	930.106	69.492	5.54859e+09	-0.0393204	68.0753	56969.7	1.63469	1464.54	3.55869	4.77198	26.202	0.326831	0.204373	1.04105	124426	1.95772	0.200318	0.0137956
NX-17 Grain 5 Spot 9	4557.54	4.9822e+07	547364	5.54107e+07	28954.9	3.77844e+06	1858.68	6656.31	95570.1	486.312	266.67	26084.5	5.19891e+09	44551.2	243.675	12.3288	5.30866e+09	-0.0274552	19.0505	52137.3	0.898745	845.757	-1.10793	-1.0751	19.1567	0.0501424	0.0255849	0.995154	128414	1.8705	-0.0482081	-0.00289205
NX-17 Grain 6 Spot 1	4412.49	5.12608e+07	521582	6.78e+07	34941.6	4.37304e+06	1477.91	2872.34	131865	552.956	303.927	30728.7	6.28711e+09	51549.5	330.006	4	6.41133e+09	-0.0437446	17.7355	61824.1	1.32798	999.883	0.282591	0.479929	27.7073	0.134994	0.0775036	1.18501	173563	2.1827	0.0250134	0.00116557
NX-17 Grain 6 Spot 2	4492.43	5.0619e+07	400866	6.71488e+07	36010.1	1.89345e+06	1125.41	3954.16	166421	677.798	361.117	30951.5	6.17677e+09	50838.7	426.771	7.04225	6.297e+09	-0.0567781	2.20965	59233.6	1.32965	431.913	-0.0194377	0.0570967	34.883	0.151228	0.0812041	1.19968	199846	2.15815	0.0223988	0.000147666
NX-17 Grain 6 Spot 3	4559.87	5.11254e+07	404091	6.9624e+07	32710.5	1.72322e+06	386.371	1455.32	81166.1	442.433	234.33	30514.2	6.39299e+09	53668.3	68.1818	0	6.51607e+09	-0.0508874	3.08213	60281	1.22708	398.477	0.0291727	0.0735174	16.9481	0.100592	0.0547158	1.19087	248168	2.3064	0.0044642	7.54726e-05
NX-17 Grain 6 Spot 4	4583.65	5.07006e+07	488796	6.87243e+07	32715.8	1.53545e+06	420.595	1200.06	77940.2	368.578	271.432	30068.2	6.28962e+09	51556.8	65.7143	0	6.41127e+09	-0.0287442	14.3679	58232.7	1.22629	355.637	0.0158214	0.042791	16.1948	0.0845287	0.0627095	1.17438	309033	2.217	0.00392888	-5.9082e-05
NX-17 Grain 6 Spot 5	4654.15	5.03223e+07	408836	6.52563e+07	31913	2.07384e+06	598.35	1900.15	98259.7	453.342	232.205	28987.6	6.00808e+09	49223.9	201.697	0	6.12636e+09	-0.0436529	4.02318	54175	1.19011	481.089	-0.00206383	0.0385318	20.2627	0.102804	0.0526829	1.13062	410461	2.10658	0.0108262	-0.00011153
NX-17 Grain 6 Spot 6	4524.21	5.00273e+07	1.19983e+06	6.60077e+07	33409	8.35528e+06	514.075	1586.05	104921	515.638	244.447	30063.4	6.08002e+09	49598.8	85.7146	9.52381	6.20604e+09	-0.056173	107.859	54845.3	1.26563	1962.89	0.108842	0.168712	21.0399	0.120051	0.0591057	1.18283	672021	2.14526	0.00902838	0.000355908
NX-16 Grain 1 Spot 1	4475.3	5.08853e+07	528442	6.93534e+07	16253.5	915935	73153.6	222926	4.59069e+09	109482	25584.1	551.832	2.4497e+07	390.007	3728.53	0	4.73748e+09	-0.0656959	18.7328	57849.3	0.655331	214.308	2.90811	8.31208	930978	25.1815	5.97114	0.0188389	2683.09	0.0124194	0.235716	-0.000352864
NX-16 Grain 1 Spot 2	5794.99	5.05311e+07	1.42923e+06	6.92975e+07	17949.3	1.22775e+06	76170.7	236560	4.58808e+09	110381	26041.4	1204.43	89438.2	879.314	5847.28	4579.61	4.71515e+09	0.0826725	139.527	58313	0.626655	290.925	2.19953	7.77441	913292	25.4153	6.06797	0.0490305	-1053.12	0.0396557	0.32581	0.24421
NX-16 Grain 1 Spot 3	4763.36	5.14197e+07	522621	7.15904e+07	22608.2	1.13217e+06	129856	306837	4.74218e+09	112369	26342.4	549.595	579.849	232.481	6533.62	117.95	4.86744e+09	-0.0993111	-11.9297	66714.3	-1.92179	270.931	-18.0894	-17.2802	881265	25.2952	5.4464	-0.00931237	1.81788	-0.0193768	-0.694083	-0.0555608
NX-16 Grain 1 Spot 4	4820.41	4.98278e+07	582777	6.49015e+07	15613.5	1.62297e+06	71077.8	216506	4.2984e+09	103633	23919.3	431.259	376.197	125.984	4190.52	4.7619	4.41578e+09	-0.0105753	27.9205	64509.2	0.815315	389.176	4.26121	9.86415	782795	24.2024	5.68507	0.0191681	-0.371455	0.00721942	0.33022	0.00448004
NX-16 Grain 1 Spot 5	4645.04	5.03186e+07	575264	7.10995e+07	17290.3	1.06505e+06	74187.8	228348	4.67801e+09	111813	25887.8	474.049	439.432	134.952	3668.55	2.91262	4.80154e+09	-0.0231077	24.7153	73087.7	0.535338	255.577	1.56714	6.79896	842178	26.0447	6.06282	0.0180187	0.163732	0.00504033	0.170808	-0.00237917
NX-16 Grain 1 Spot 6	4859.82	4.97117e+07	816052	6.83864e+07	15507.6	1.63419e+06	69866.9	216894	4.52264e+09	107772	25083.6	404.513	513.651	118.018	3676.48	0	4.64347e+09	-0.00248218	56.9915	72625.5	0.303984	392.267	0.073814	4.75379	805651	25.0814	5.83344	0.0144682	0.5176	0.00347712	0.110405	-0.00489412
NX-16 Grain 1 Spot 7	4754.18	5.04055e+07	514226	7.2065e+07	17157.6	802484	76258	232741	4.77432e+09	112812	26155.3	432.701	462.146	127.885	3921.62	0	4.89858e+09	-0.0231944	17.9723	78794.1	0.499425	192.573	1.38121	6.72878	842608	26.3133	6.12046	0.0169213	0.341847	0.00508231	0.174652	-0.00198661
NX-16 Grain 1 Spot 8	4559.88	4.99453e+07	559771	6.69796e+07	14443.8	846212	66560.3	202474	4.35893e+09	103079	24484.6	402.28	385.065	96.5913	2652.03	3.44828	4.47768e+09	-0.0620476	26.3258	74876.2	0.60928	202.87	2.80628	7.9085	763155	24.1036	5.77922	0.0158448	-0.35294	0.00414993	0.177979	0.000259521
NX-16 Grain 1 Spot 9	4648.64	4.97405e+07	510086	6.89044e+07	15771.1	733757	70108.5	215273	4.53816e+09	107602	25468	390.358	488.456	130.089	3199.57	2.63158	4.65851e+09	-0.0748417	20.0159	77757.8	0.775368	175.644	3.91871	9.63168	790235	25.1822	6.03364	0.0126543	-2.09628	0.00386323	0.251021	-0.00236621
NX-16 Grain 1 Spot 10	4532.56	4.98919e+07	476565	7.38313e+07	17876.4	735427	78320.4	236728	4.85027e+09	114265	27041.4	468.472	460.948	146.512	3920.83	0	4.97548e+09	-0.114768	14.6681	83051.9	0.901849	175.641	4.64897	10.9679	841397	26.7225	6.40431	0.0107361	7.71439	0.00101204	0.307097	-0.00876504
NX-16 Grain 1 Spot 11	4759.27	4.95104e+07	474131	7.3415e+07	16839.1	655840	76153.6	234574	4.85448e+09	114436	26323.2	440.603	479.809	116	3680.79	0	4.97922e+09	-0.118229	12.7161	81119.3	0.847653	156.164	4.54512	10.842	840774	26.712	6.21818	0.0034618	1.60432	-0.00480039	0.284071	-0.0169693
NX-16 Grain 1 Spot 12	4869.41	4.77916e+07	496345	5.8891e+07	12300.4	639403	59575.8	182983	3.86904e+09	91500.5	20599.7	358.339	357.016	104.673	2582.7	7.47664	3.9772e+09	-0.135752	13.3637	62587.3	0.61814	151.601	3.56152	8.44477	670706	21.2915	4.84405	-0.00710396	0.718079	-0.0106679	0.192818	-0.0267545
NX-16 Grain 1 Spot 13	5045.92	4.8868e+07	615993	6.09798e+07	18226	1.22037e+06	113314	265518	4.05429e+09	95600.7	21978.7	457.49	444.455	175.001	4064.13	131.498	4.16651e+09	-0.137753	24.6593	46815.7	0.636716	281.846	3.7574	9.10906	728568	21.7313	5.03139	-0.010602	-0.0558398	-0.0132368	0.205104	-0.0311107
NX-16 Grain 1 Spot 14	37460.7	5.16303e+07	8.81744e+06	6.5383e+07	26885.3	3.44759e+06	117668	2.7261e+06	4.24855e+09	104530	25651.2	5192.15	4.51458e+06	5150.12	12958.1	58589	4.36394e+09	3.22507	1099.36	44418.5	0.995482	788.607	4.07013	93.4322	779854	23.5845	5.85966	0.182785	604.707	0.208103	0.740835	3.03394
NX-16 Grain 1 Spot 15	4890.9	4.81091e+07	495210	6.01564e+07	13266.2	608019	63384.6	191291	3.9847e+09	94901.4	21778.6	355.561	357.783	95.5558	2684.93	0	4.09448e+09	-0.0854082	12.8709	37683.2	0.51706	138.168	2.39818	6.88408	743845	21.3078	4.96758	0.00129467	-0.0418177	-0.00499399	0.163679	-0.0161474
NX-16 Grain 2 Spot 1	4769.23	4.79318e+07	453089	6.13532e+07	19230.8	760487	65337.6	200349	4.05577e+09	100534	25149.7	427.36	526.509	141.881	6740.09	0	4.16669e+09	-0.0689787	9.14507	35926	0.75192	171.927	2.51993	7.20918	769384	22.4791	5.72803	0.00995262	0.0190164	0.00132104	0.40451	-0.00823433
NX-16 Grain 2 Spot 2	4676.66	4.76257e+07	487262	6.18914e+07	11615.4	1.12474e+06	62667.4	190642	4.0815e+09	95176.4	21629.1	360.175	365.839	99.1667	3266.3	0	4.19303e+09	-0.0495987	15.0634	33880.9	0.459432	253.052	2.308	6.65777	788619	21.1928	4.91519	0.0121181	0.0362396	0.00296732	0.20128	-0.00203319
NX-16 Grain 2 Spot 3	4516.93	4.84886e+07	473597	6.69761e+07	15921	829554	69861.7	213859	4.4173e+09	103792	24975.9	359.006	363.007	130	4874.04	0	4.53447e+09	-0.0426022	14.1255	34531.8	0.564041	185.933	2.12904	6.80619	869752	23.0224	5.65213	0.0140786	0.0635502	0.00570061	0.268413	0.000106262
NX-16 Grain 2 Spot 4	4741.05	4.80902e+07	423400	6.53299e+07	11632.4	879284	65646.6	198618	4.30838e+09	99251.3	22137.5	355.795	310.313	87.3684	2223.93	0	4.42351e+09	-0.00644347	7.93063	31974.1	0.336031	196.595	1.47239	5.56409	864635	21.9522	4.98673	0.0133603	0.0598426	0.00337062	0.0844774	-0.00132923
NX-16 Grain 2 Spot 5	4648.12	4.72708e+07	464942	6.32727e+07	13868.9	1.0788e+06	67135.3	206138	4.17146e+09	97347.9	22799.6	352.694	343.016	96.7393	4234.11	0	4.28398e+09	-0.0144861	13.6466	29763.7	0.420109	241.003	1.53556	5.80955	851667	21.5272	5.14022	0.0126929	0.0629386	0.00333876	0.199958	-0.00204046
NX-16 Grain 2 Spot 6	4679.61	4.68464e+07	443777	6.12693e+07	12498.1	946379	64766	195810	4.02127e+09	95034.5	21824.4	369.703	568.713	89	3820.64	162.68	4.13147e+09	-0.0247118	12.4149	27907.6	0.529633	211.593	2.60088	7.02181	835297	21.1025	4.97452	0.0153081	0.113409	0.00451569	0.251552	0.0103677
NX-16 Grain 2 Spot 7	4526.78	4.70357e+07	484520	6.05844e+07	10754.5	827317	59709	184417	3.98725e+09	92795	20801.7	330.005	306.004	116.832	1873.42	0	4.09655e+09	-0.0674239	19.5009	27000.4	0.725564	185.484	4.2933	9.17283	841383	20.7666	4.83337	0.0179197	0.0804013	0.00882851	0.262455	0.0099735
NX-16 Grain 2 Spot 8	4759.35	4.9336e+07	505815	7.44233e+07	18889.7	860716	106649	271811	4.96763e+09	111421	26492.2	522.871	404.77	203.812	4677.74	133.335	5.09331e+09	-0.0948659	-0.760751	34020.2	-0.670623	201.022	-6.34702	-4.45695	1.0984e+06	25.3593	5.87335	-0.00206529	-0.0180615	-0.0104703	-0.372731	-0.0361504
NX-16 Grain 2 Spot 9	4678.01	4.90144e+07	1.10682e+06	6.03764e+07	12572	2.72439e+06	60046	181409	4.00291e+09	92373.8	21681.4	353.514	462.406	130.974	2172.15	16.6667	4.11647e+09	-0.0318238	100.32	29263.6	0.591101	649.3	2.84438	7.3195	889765	21.9217	5.25525	0.0161684	0.0516515	0.00737445	0.181378	0.00423485
NX-16 Grain 2 Spot 10	4812.45	4.54824e+07	713605	5.3883e+07	10806.7	1.63802e+06	54267.8	167503	3.54447e+09	83110.9	19283.5	316.847	286.026	103.158	2488.69	0	3.64653e+09	-0.0230507	47.0457	27349.6	0.374435	396.102	1.50797	5.36506	788752	19.9483	4.68764	0.0123428	0.0212153	0.00399809	0.127807	-0.00182677
NX-16 Grain 3 Spot 1	4759.26	4.65176e+07	487764	6.23497e+07	15605.2	634302	64489.4	198107	4.08248e+09	96212.1	23627.2	360.72	419.477	111.607	3160.26	0	4.19288e+09	-0.0362602	16.2669	33678.4	0.510874	155.869	1.43908	5.92458	907728	23.4393	5.80599	0.0133443	0.0113745	0.00346801	0.141626	-0.00387728
NX-16 Grain 3 Spot 2	4631.06	4.52897e+07	420252	5.67426e+07	12798.9	394279	60474.5	183449	3.70453e+09	87293.5	20704.1	322.886	340.683	103.362	2820.52	0	3.80775e+09	-0.0501645	8.21757	32763.9	0.470568	98.293	1.82436	6.19499	821633	21.5862	5.16276	0.0129764	0.00424844	0.00395818	0.154178	-0.00171879
NX-16 Grain 3 Spot 3	4532.84	4.47085e+07	428132	5.33306e+07	12767.8	476085	57184.2	175023	3.46359e+09	83313.6	19561.3	318.944	356.495	96.154	2747.31	0.763359	3.56289e+09	-0.0530879	10.8057	33310.5	0.534852	120.377	2.1868	6.63114	765023	20.9029	4.94901	0.0139708	0.0463051	0.00450271	0.180884	0.000374153
NX-16 Grain 3 Spot 4	4929.27	4.44763e+07	558006	5.05706e+07	13028.4	900626	58569	174553	3.30461e+09	79371.3	18734.6	336.654	11417.5	140.996	3417.09	1093.89	3.40179e+09	0.00837739	30.7258	34532.6	0.545497	230.692	2.22822	6.68185	725856	20.1537	4.78481	0.0148359	1.04077	0.00676395	0.224223	0.0639047
NX-16 Grain 3 Spot 5	4429.84	4.48833e+07	517808	5.49037e+07	13948.6	1.11381e+06	61709	186389	3.57925e+09	85048.2	20427	331.116	348.894	107.519	3947.36	3.73134	3.68105e+09	-0.0585413	25.3779	41713.1	0.596207	288.704	2.43101	7.29685	780499	21.8304	5.26259	0.0146956	-0.0315406	0.00537202	0.261782	0.000342702
NX-16 Grain 3 Spot 6	4455.3	4.48372e+07	787514	5.54063e+07	15202.2	1.87456e+06	60106.7	186265	3.61305e+09	87730.5	21236.8	332.066	490.921	103.817	3499.01	0	3.71623e+09	-0.0967035	65.8974	46896.5	0.712482	490.276	2.85623	7.92634	781651	22.7146	5.5194	0.0154773	-0.38207	0.00599875	0.256896	0.00129217
NX-18 Grain 1 Spot 1	4464.7	4.54365e+07	536255	5.55978e+07	30599.2	3.79624e+06	483.54	350.593	21414.9	458.149	288.375	26518.2	5.22835e+09	41135.3	51.1905	0	5.33384e+09	-0.151717	27.459	54102.7	1.43756	999.496	1.03864	1.27143	4.78702	0.167187	0.110994	1.18461	698349	2.02773	0.054085	0.00263354
NX-18 Grain 1 Spot 2	4918.98	4.73786e+07	718359	6.86158e+07	41170.8	5.32177e+06	11588.7	8759.48	34077.2	728.42	392.6	32683.2	6.35879e+09	47912.8	639.55	33.3333	6.48108e+09	-0.0576598	42.696	170890	1.32355	1385.37	-2.55691	-3.37968	5.33376	0.0488035	-0.00547463	1.42351	-599939	2.30382	-0.110158	-0.0060203
NX-18 Grain 1 Spot 3	4837.92	4.68783e+07	488764	6.79194e+07	37214.3	3.09933e+06	668.77	497.542	29515.3	593.766	303.802	31025.4	6.19788e+09	45787.9	133.75	0	6.31633e+09	-0.063348	14.8992	323406	1.5578	794.397	0.422223	0.602109	2.8052	0.170279	0.0922824	1.33217	-320885	2.16843	0.0265851	0.00123692
NX-18 Grain 1 Spot 4	4706.72	4.61329e+07	488343	6.71035e+07	38132.9	3.499e+06	835.325	681.198	31999.9	638.842	334.122	31559.5	6.27933e+09	46564.8	249.414	0	6.40251e+09	-0.0785843	15.6114	638223	1.63617	887.677	0.837084	1.0977	4.12826	0.197908	0.112629	1.34034	-255004	2.18065	0.0546023	0.00227391
NX-18 Grain 1 Spot 5	4796.75	4.56315e+07	575415	6.47165e+07	35512.4	4.06818e+06	621.639	423.296	25271.6	561.658	301.374	30452.6	6.09054e+09	45049.8	87.6712	16.2162	6.20564e+09	-0.0659079	27.3169	1.34156e+07	1.46541	1021.15	0.38018	0.4852	4.18775	0.154437	0.0867609	1.27773	-202159	2.08422	0.0227687	0.00189861
NX-18 Grain 1 Spot 6	4800.87	4.58152e+07	469143	6.57805e+07	39225.6	2.26585e+06	1110.72	907.931	40068.4	888.036	409.219	31540.4	6.13109e+09	44997	480.012	0	6.24558e+09	-0.0584114	11.4663	-750658	1.54396	562.664	-0.059659	-0.0981005	7.99972	0.208649	0.0948854	1.30727	-172043	2.05647	0.0246054	-0.000282409
NX-18 Grain 2 Spot 1	4768.05	4.58036e+07	529000	6.54717e+07	35951.8	3.71233e+06	584.39	400.007	25855.5	565.64	289.066	30163.6	6.08347e+09	44634.4	98.438	0	6.19923e+09	-0.0499297	20.2036	-360189	1.39663	911.669	-0.0792525	-0.116947	5.19571	0.129348	0.0647275	1.2352	-146299	2.0153	0.00108838	-0.000280446
NX-18 Grain 2 Spot 2	4772.29	4.48985e+07	491149	6.01244e+07	33235.8	2.90316e+06	504.831	376.197	23601	516.679	292.775	28373.7	5.63033e+09	42222.7	80.723	1.20482	5.73888e+09	-0.0390387	15.3799	-239218	1.29526	707.079	0.0674295	0.0778165	4.43401	0.123883	0.0701967	1.15178	-122228	1.88967	0.00722412	0.000201443
NX-18 Grain 2 Spot 3	4792.63	4.47655e+07	498100	5.89572e+07	33443.5	2.88232e+06	543.544	460.01	26449.3	549.426	309.416	28312.7	5.53599e+09	41639	78.5717	0	5.64323e+09	-0.0270223	16.6093	-185454	1.30635	696.695	0.192226	0.243168	4.71016	0.136547	0.0778959	1.14008	-109387	1.84855	0.0130823	0.000484632
NX-18 Grain 2 Spot 4	4902.93	4.40855e+07	472737	5.39896e+07	30359.4	2.66256e+06	546.479	390.916	23228.5	483.849	263.639	26314.1	5.1526e+09	39500.6	77.0833	0	5.25394e+09	-0.00775884	13.1706	-145053	1.1888	640.017	0.266678	0.337761	3.93181	0.124266	0.0694545	1.0534	-94655.6	1.74337	0.0165921	0.00069783
NX-18 Grain 3 Spot 1	4867.55	4.43943e+07	930217	5.756e+07	32724.9	6.32668e+06	613.224	453.713	28756.6	598.165	309.264	27872.4	5.49014e+09	40977.8	96.2264	0	5.59949e+09	-0.00440422	75.4149	-136406	1.27858	1516.7	0.310106	0.394162	4.91131	0.152255	0.0813417	1.11147	-94614.5	1.80162	0.0197315	0.000820781
NX-18 Grain 3 Spot 2	4717.51	4.43576e+07	1.22828e+06	5.77362e+07	32402.5	7.60104e+06	576.287	494.927	26498.2	510.357	303.337	27051.4	5.37406e+09	39971.8	98.3051	0	5.48512e+09	-0.0154774	115.837	-127168	1.26596	1823.1	0.312484	0.400554	4.48892	0.132239	0.0801693	1.07834	-89067.1	1.75686	0.0200562	0.000838974
NX-18 Grain 3 Spot 3	4856.64	4.54731e+07	1.15884e+06	6.41484e+07	38303	1.12895e+07	11152.1	15589.2	26665.4	695.559	363.07	30592.3	6.01479e+09	44461.3	337.29	35.4545	6.13705e+09	-0.00584766	109.377	-141866	1.53202	2837.42	0.525009	0.737534	5.19891	0.173193	0.091741	1.27239	-102332	2.03918	0.0260416	0.00230398
NX-18 Grain 3 Spot 4	4817.84	4.34235e+07	800151	5.33119e+07	30327.9	4.87571e+06	628.504	480.011	25271.6	504.229	289.701	25634.2	4.99288e+09	37710.4	139.635	14.5455	5.09542e+09	-0.0235601	59.3377	-132282	1.24516	1266.38	0.0518141	0.0551124	5.25435	0.127069	0.0735586	1.10019	-92213.9	1.78477	0.0102721	0.000929994
NX-18 Grain 3 Spot 5	4832.95	4.27565e+07	592780	5.17872e+07	29936.8	3.65309e+06	789.553	518.88	25824	560.392	254.72	25343.2	4.93681e+09	37628.3	183.964	6.66667	5.03574e+09	-0.0350191	29.119	-144153	1.25704	974.929	0.024891	0.0124571	5.58334	0.142792	0.0653279	1.11575	-98473.6	1.82665	0.0116671	0.00036827
NX-18 Grain 3 Spot 6	4835.66	4.17531e+07	479240	4.35484e+07	26686.7	1.85981e+06	885.253	705.247	30156.2	628.466	264.915	22058.9	4.17768e+09	32197.2	357.398	0	4.26544e+09	-0.0496313	12.0618	-139988	1.14975	511.473	0.0152081	0.00169193	6.72526	0.163635	0.0693538	0.99785	-91272.4	1.60577	0.0228205	-9.46536e-05
NX-18 Grain 3 Spot 7	4875.66	4.27576e+07	440437	5.30668e+07	29585.5	1.704e+06	480.199	316.195	19125.2	422.439	235.517	25863.8	5.09635e+09	39024.1	59.434	0	5.19444e+09	-0.0589863	6.20149	-205958	1.31315	484.05	-0.00206129	-0.016007	4.40605	0.112515	0.0634036	1.20492	-124400	2.00403	0.00278479	-0.000123628
NX-18 Grain 3 Spot 8	4678.85	4.28926e+07	449784	5.55843e+07	32185.4	3.12659e+06	1173.69	765.583	30049.5	563.752	280.223	26962.7	5.28529e+09	39857.3	379.129	0	5.38748e+09	-0.0936521	8.16284	-283660	1.47865	918.421	0.0366524	0.0147285	7.11104	0.156491	0.0783638	1.2989	-149094	2.1162	0.0260849	-0.00011229
NX-18 Grain 4 Spot 1	4751.15	4.19547e+07	437650	4.65054e+07	29248.1	1.76887e+06	883.673	718.096	33059.6	661.605	305.459	23581.9	4.47473e+09	33801.5	419.403	0	4.56554e+09	-0.083609	6.62695	-372547	1.39745	541.034	0.0361976	0.0282564	8.09596	0.192448	0.0890031	1.18002	-153516	1.8604	0.0307257	-5.59602e-05
NX-18 Grain 4 Spot 2	4708.92	4.23427e+07	650789	4.88539e+07	27740.6	4.03707e+06	570.604	465.452	23632.1	472.069	283.092	23809.6	4.6367e+09	35234.4	81.4815	0	4.73271e+09	-0.0712721	46.4447	-887669	1.37859	1284.55	0.0275347	0.0237244	6.00444	0.143963	0.0855784	1.23897	-202060	2.02017	0.00615593	3.00111e-05
NX-18 Grain 4 Spot 3	4801.47	4.21198e+07	805906	4.95563e+07	27651.3	3.18796e+06	512.133	360.85	21528.6	442.178	269.515	24188	4.68337e+09	35183	73.0061	79.5034	4.77917e+09	-0.0425066	78.5918	5.0576e+06	1.4285	1055.19	0.0251656	0.0184889	5.67221	0.141066	0.0848372	1.30704	-278265	2.09511	0.00589092	0.00582167
NX-18 Grain 4 Spot 4	4709.92	4.28605e+07	504279	5.41708e+07	30279.3	2.8886e+06	509.103	577.509	23451.7	521.442	286.367	25737.1	5.11531e+09	37749.6	74.3421	15.5856	5.21588e+09	-0.053903	22.2169	616233	1.64394	1009.35	0.0268811	0.0318246	6.47347	0.175025	0.0955228	1.46127	-503209	2.36047	0.00632757	0.00100768
