# Supplementary material for: Co-generation of NaREE(MoO4)2 and REEPO4 in multiple habits by solid-flux crystal growth
Source: PLoS One. 2025 Nov 7;20(11):e0335161. doi: 10.1371/journal.pone.0335161 (PMC12594349; doi:10.1371/journal.pone.0335161)
Supplement: S1 File — TableS1.xslx: EDS analyses of oxide crystals formed in initial experiments, given as raw EDS analyses. TableS2.xslx: LA-ICP-MS analyses of experiments NX-11 and NX-12 showing intergrown oxide and phosphate phases. Standard analyses included, processed and output using Iolite software package. TableS3.xslx: LA-ICP-MS analyses of phosphate crystals from experiments NX-14 through and NX-23 showing phosphate phases, with all other REE analyzed to test for cross contamination between experiments and to measure degree of Molybdenum contamination. Phosphorus commonly off scale due to it being a major element in all phases. Standard analyses included and labeled, processed and output using Iolite software package. TableS4.xslx: LA-ICP-MS analyses of Wyoming monazite starting materials. Standard analyses included, processed and output using Iolite software package. TableS5.xslx: EPMA analyses of experiments Ni and Ag, conducted in piston cylinder with Ni and Ag capsules respectively. All rows labeled, standard analyses included, full microprobe output including standard ID and probe settings listed. (ZIP) [file pone.0335161.s001.zip › TableS4.xlsx]

## Sheet: S4
Supplementary table 4
Analyses on monazites in Experiments type 4; before (LA-ICP-MS) and After (Microprobe)
	Y89_ppm_mean	Y89_ppm_2SE(int)	La139_ppm_mean	La139_ppm_2SE(int)	Ce140_ppm_mean	Ce140_ppm_2SE(int)	Pr141_ppm_mean	Pr141_ppm_2SE(int)	Nd146_ppm_mean	Nd146_ppm_2SE(int)	Sm147_ppm_mean	Sm147_ppm_2SE(int)	Eu153_ppm_mean	Eu153_ppm_2SE(int)	Gd157_ppm_mean	Gd157_ppm_2SE(int)	Tb159_ppm_mean	Tb159_ppm_2SE(int)	Dy163_ppm_mean	Dy163_ppm_2SE(int)	Ho165_ppm_mean	Ho165_ppm_2SE(int)	Er166_ppm_mean	Er166_ppm_2SE(int)	Tm169_ppm_mean	Tm169_ppm_2SE(int)	Yb172_ppm_mean	Yb172_ppm_2SE(int)	Pb206_ppm_mean	Pb206_ppm_2SE(int)	Pb208_ppm_mean	Pb208_ppm_2SE(int)	Th232_ppm_mean	Th232_ppm_2SE(int)	U238_ppm_mean	U238_ppm_2SE(int)	PbTotal_ppm_mean	PbTotal_ppm_2SE(int)
G_NIST612
NIST612_1	36.122	1.16794	34.0991	1.14835	35.9863	1.2041	35.5984	1.19428	28.067	0.937397	29.975	1.00446	33.0439	1.06973	30.2828	1.03218	34.8184	1.16792	29.2545	0.955623	35.4961	1.11679	34.3444	1.09926	34.5181	1.08816	30.9318	0.967356	29.6877	0.942015	32.815	1.07272	34.4989	1.07629	34.341	1.113	31.7676	1.01995
NIST612_2	32.8991	1.17861	30.1175	1.12561	31.3303	1.20498	31.8997	1.19046	25.0613	1.00793	26.7991	1.03524	30.1178	1.1156	27.3111	1.03798	31.5928	1.13527	26.0048	0.962001	32.6203	1.18305	30.1377	1.10081	31.4803	1.14028	27.8453	1.03769	27.2977	1.053	29.2734	1.10983	31.4065	1.17847	31.1988	1.14408	28.5827	1.08291
NIST612_3	35.401	1.0913	33.2264	1.05286	34.9737	1.0934	34.4405	1.0626	26.9014	0.830827	28.4356	0.887172	32.4904	1.01406	28.7056	0.85884	33.7782	1.03363	27.1699	0.843359	34.4428	1.07069	29.9361	0.946318	33.6546	1.05437	29.1885	0.925527	28.79	0.895814	28.9	0.927263	33.6913	1.00719	32.8954	0.996087	28.9112	0.921338
G_NIST610
NIST610_1	462.014	5.17125	440.011	4.86535	453.002	5.12273	447.998	5.01367	429.992	5.06589	453.003	4.9424	447.008	5.14791	448.999	4.99771	437.011	4.8833	436.976	4.80126	449.018	4.83897	454.96	5.81348	435.019	4.8472	449.993	5.14227	426.014	4.38324	425.961	6.08157	457.224	5.19635	461.518	4.98146	425.978	4.68609
NIST610_2	462.001	5.25306	440.006	5.21962	453.026	5.57265	448.027	5.60556	430.021	5.04803	452.998	4.80981	447.01	4.977	449.005	4.91225	437.003	5.06551	437.015	5.06488	448.988	4.81048	454.946	6.3356	434.992	4.85708	450.003	5.30802	425.986	4.24815	425.959	5.42049	457.19	5.01596	461.489	5.19475	425.974	4.13352
NIST610_3	461.986	4.70856	439.984	4.83106	452.975	4.75968	447.979	4.54271	429.989	4.91463	452.998	4.84621	446.983	4.82182	448.997	4.98252	436.987	4.80331	437.008	4.57197	448.993	4.56792	455.062	6.35894	434.99	4.45817	450.003	4.81879	425.999	4.29926	426.055	4.2919	457.186	5.00644	461.492	4.77724	426.036	4.12977
Wyoming Monazite - starting compositions
Monazite_wy_Gr1_spot 1	27669.7	158.1	132350	915.351	312262	2482.39	36332.3	282.733	110404	903.918	20445	168.196	214.615	1.67347	11507.5	86.2589	1214.2	7.83447	3470.28	23.8205	352.066	2.66675	488.879	4.08898	49.2518	0.499909	180.092	1.91684	1274.18	19.7068	11430.2	79.2104	98333.9	796.983	1295.64	7.56818	7996.75	55.8837
Monazite_wy_Gr1_spot 2	27400.7	179.746	134412	1002.4	313710	2743.81	36485.6	328.23	110666	1007.05	20351.2	184.267	213.417	1.63904	11379.6	78.6469	1202.28	7.14116	3423.2	22.7218	348.465	2.93739	477.497	4.40554	48.09	0.515675	172.598	2.2225	1135.28	8.95989	11662.4	76.0138	97160	729.361	1264.11	8.24553	8110.28	52.7994
Monazite_wy_Gr1_spot 3	30380.4	805.654	132898	1127.38	310209	2884.94	36235.6	362.59	110103	1164.42	20313.9	190.081	213.73	1.6858	11485.2	74.546	1228.57	10.0617	3578.92	53.9275	380.456	8.61539	550.923	15.6061	60.7281	1.84092	241.701	7.28973	1976.67	25.1783	8905.15	114.924	97250.5	951.147	1231.6	44.9139	6573.13	78.8564
Monazite_wy_Gr2_spot 1	13734.7	179.127	139515	1190.26	327844	3396.32	38540.6	362.877	116944	1172.44	21362.2	201.149	222.398	1.70184	11367.5	96.1508	1093	8.44046	2575.28	24.787	198.079	2.37446	216.091	3.15458	12.5811	0.218744	33.6435	0.75583	695.098	10.8057	7334.16	64.6525	76730.7	720.976	250.365	11.6276	5102.35	45.3374
Monazite_wy_Gr2_spot 2(1)	29419.1	425.808	132462	1054.4	311084	2762.78	36258.4	313.952	110331	932.352	20591	160.985	215.501	1.61957	11602.3	86.8927	1236.96	9.15012	3569.38	42.323	381.563	6.30166	564.771	11.3012	68.8352	1.97317	312.06	11.9157	2346.41	62.0661	8577.59	77.8608	95880.1	840.556	1133.14	20.7557	6486.87	51.0084
Monazite_wy_Gr2_spot 3	54618	4054.64	128639	1166.65	299233	2921.01	35148.8	336.721	106887	990.761	20057.8	170.372	217.698	1.4671	12155	144.342	1520.86	51.821	5332.26	301.209	663.194	44.7785	1056.53	72.1916	122.664	6.97387	558.917	30.5951	4733.12	156.749	5126.64	95.075	114311	3924.66	1089.54	53.254	4992.27	112.401
Monazite_wy_Gr3_spot 1	29036.8	453.03	131058	779.872	309955	1999.82	36611.4	238.223	112008	753.616	20964.7	139.776	221.455	1.45381	11842.8	74.314	1260.01	9.14245	3561.93	36.9608	368.238	4.673	504.864	8.17457	54.2248	1.03408	205.687	4.47242	1243.45	14.8804	9047.58	85.3277	93960.3	737.511	1141.38	22.9033	6438.47	56.328
Monazite_wy_Gr3_spot 2	28691.1	236.741	131489	761.504	308852	2017.22	36325.4	205.355	111057	698.007	20727.7	133.136	219.105	1.46435	11712.4	78.5023	1245.73	7.80195	3503.5	27.0733	363.371	3.15563	491.166	4.4918	51.0884	0.547381	183.348	2.07369	1408.74	11.1013	11339.4	78.3619	97447	711.179	1266.52	13.7468	8025.82	55.3839
Monazite_wy_Gr3_spot 3	29225.4	998.663	134334	920.497	311038	2421.87	36324.4	283.095	110458	879.828	20445.6	151.373	214.511	1.53019	11500.1	77.7365	1232.94	11.5371	3503.24	71.2642	368.976	11.0973	507.826	18.2369	55.4893	2.27894	208.197	8.702	1645.27	28.7439	9622.04	59.6306	99881	1119.04	1302.11	47.7895	6964.22	41.9876
Monazite_wy_Gr4_spot 1	27799.4	725.031	137986	775.927	321846	2054.78	36604.5	198.507	110030	635.992	20143.3	119.448	211.577	1.16209	11199	62.6101	1192.28	10.7093	3391.22	58.5367	366.635	8.36237	552.142	13.4361	74.8408	1.9563	359.447	7.66244	1993.54	48.8593	7342.55	55.0025	92199.5	813.863	859.64	19.309	5567.76	49.3431
Monazite_wy_Gr4_spot 2	25652.6	3880.49	141916	1146.51	322091	2815.13	37239.8	303.318	112153	858.909	20614.3	140.986	216.749	1.08046	11240.1	132.085	1168.18	52.2143	3198.32	306.529	352.31	48.4317	528.456	76.7457	68.918	9.09137	355.082	45.2956	1106.72	11.0142	5472.49	73.9098	92379.4	5005.63	464.581	56.6786	4033.32	50.9831
Monazite_wy_Gr4_spot 3	33954.6	1295.88	138696	846.03	320786	2041.69	37566.5	239.064	113883	728.484	21277.8	128.271	234.781	1.53854	11947.4	103.465	1306.89	23.1417	3869.31	109.561	464.896	15.0715	787.627	21.9834	113.036	1.72284	618.151	10.2937	603.114	6.17416	2727.05	17.631	101099	1733.49	818.638	18.4852	2029.29	12.8146
Monazite_wy_Gr4_spot 4	32303.5	1687.62	134516	992.338	311662	2533.61	36579.3	292.987	110718	869.579	20572.4	139.192	220.89	1.28036	11584.5	71.1165	1265.95	24.9536	3729.9	143.699	438.403	22.0228	697.002	35.2806	101.41	3.98845	491.002	22.8457	822.677	7.25923	4958.21	51.8422	99544.8	1496.45	724.791	23.8841	3603.9	34.6284
Monazite_wy_Gr4_spot 5	28847.1	721.111	136095	1017.71	317840	2571.15	36862.8	285.327	111724	907.011	20655.1	165.892	218.152	1.62852	11548.4	89.8108	1227.51	11.3145	3425.3	56.7463	369.317	8.29256	523.471	12.9125	67.8401	1.71108	302.507	7.5635	3922.93	90.0025	8043.33	47.844	97471.3	1011.39	1277.93	28.3772	6696.11	56.1217
Monazite_wy_Gr5_spot 4	22321.3	358.818	154404	946.261	339723	2431.97	37445.1	217.959	108635	723.094	18827.9	131.702	201.778	1.73673	10089.9	65.0057	1046.4	7.79796	2767.2	27.2512	291.076	4.25331	393.659	7.79249	50.509	1.41574	220.645	7.96219	2910.83	143.679	7492.28	50.3978	83400	683.704	822.671	11.1558	6026.16	65.8232
Monazite_wy_Gr6_spot 1	21643	205.617	144988	1112.5	342127	2857.6	39757	312.206	120163	934.84	22270.1	169.242	239.601	1.87355	12167.8	93.7564	1218.17	7.77236	3027.33	21.9057	282.982	2.81381	303.946	4.22963	28.2264	0.505364	90.0508	2.51606	1249.67	18.0213	10083.8	67.3763	97451.4	914.515	967.568	13.0352	7250.87	48.8819
Monazite_wy_Gr6_spot 2	26789.1	189.369	140062	1019.28	328829	2640.93	38460.4	310.363	116571	1047.62	21460.8	186.894	235.578	2.05386	11900.2	78.823	1244.23	7.99903	3292.27	23.0469	339.273	3.07051	415.014	4.72287	45.416	0.614407	156.758	2.94769	1010.21	9.98	8331.27	59.6665	95752	814.453	987.282	13.1209	5992.68	42.4294
Monazite_wy_Gr6_spot 3	25828.3	403.101	142295	1048.8	334104	2838.81	38745.9	297.119	116289	940.667	21040.7	176.903	233.181	1.78626	11409.7	75.0441	1177.06	7.53561	3125.42	31.2441	327.942	5.56386	423.093	12.1397	53.7304	2.66681	229.592	16.1557	956.528	11.8342	8184.33	99.4566	100652	947.561	699.814	10.6706	5883.04	67.3558
