# Supplementary material for: Co-generation of NaREE(MoO4)2 and REEPO4 in multiple habits by solid-flux crystal growth
Source: PLoS One. 2025 Nov 7;20(11):e0335161. doi: 10.1371/journal.pone.0335161 (PMC12594349; doi:10.1371/journal.pone.0335161)
Supplement: S1 File — TableS1.xslx: EDS analyses of oxide crystals formed in initial experiments, given as raw EDS analyses. TableS2.xslx: LA-ICP-MS analyses of experiments NX-11 and NX-12 showing intergrown oxide and phosphate phases. Standard analyses included, processed and output using Iolite software package. TableS3.xslx: LA-ICP-MS analyses of phosphate crystals from experiments NX-14 through and NX-23 showing phosphate phases, with all other REE analyzed to test for cross contamination between experiments and to measure degree of Molybdenum contamination. Phosphorus commonly off scale due to it being a major element in all phases. Standard analyses included and labeled, processed and output using Iolite software package. TableS4.xslx: LA-ICP-MS analyses of Wyoming monazite starting materials. Standard analyses included, processed and output using Iolite software package. TableS5.xslx: EPMA analyses of experiments Ni and Ag, conducted in piston cylinder with Ni and Ag capsules respectively. All rows labeled, standard analyses included, full microprobe output including standard ID and probe settings listed. (ZIP) [file pone.0335161.s001.zip › TableS5.xlsx]

## Sheet: S5
FileName : Balta_07072022_REE2.qtiDat
Signal(s) Used : Na Ka, Ni Ka, Y La, Mo La, Ag La, La La, Pr La, Nd La, Sm La, Eu La, Gd La, Pb Ma, Th Ma, Ce La, P Ka
Spectrometers Conditions : Sp2 LTAP, Sp1 LIF, Sp3 LPET, Sp3 LPET, Sp3 LPET, Sp5 LLIF, Sp5 LLIF, Sp5 LLIF, Sp5 LLIF, Sp5 LLIF, Sp5 LLIF, Sp3 LPET, Sp3 LPET, Sp5 LLIF, Sp2 LTAP
Full Spectrometers Conditions : Sp2 LTAP(2d= 25.745,K= 0.00218), Sp1 LIF(2d= 4.0267,K= 5.8E-05), Sp3 LPET(2d= 8.75,K= 0.000144), Sp3 LPET(2d= 8.75,K= 0.000144), Sp3 LPET(2d= 8.75,K= 0.000144), Sp5 LLIF(2d= 4.0267,K= 5.8E-05), Sp5 LLIF(2d= 4.0267,K= 5.8E-05), Sp5 LLIF(2d= 4.0267,K= 5.8E-05), Sp5 LLIF(2d= 4.0267,K= 5.8E-05), Sp5 LLIF(2d= 4.0267,K= 5.8E-05), Sp5 LLIF(2d= 4.0267,K= 5.8E-05), Sp3 LPET…
Column Conditions : Cond 1 : 15 keV 40 nA
Date : Jul-13-2022
User Name : SX978-PC\SX
Setup Name : D:\sxpc\Analysis Setups\Quanti\Balta_REE2_70722.qtiSet
DataSet Comment : PCR20_phosphate
Comment :
Analysis Date : Thursday, July 7, 2022 5:54:08 PM
Project Name : Default Project
Sample Name : Default Sample
Analysis Parameters :
Sp	Elements	Xtal	Position	Bg1	Bg2	Slope	Bias	Gain	Dtime	Blin	Wind	Mode
Sp2	Na Ka		LTAP	46375	-500	500		1317	3055	3	560		Inte
Sp1	Ni Ka		LIF	41168	-550	550		1306	476	3	560		Inte
Sp3	Y La		LPET	73697	-600	600		1850	1010	3	560		Inte
Sp3	Mo La		LPET	61799	-600	600		1850	1010	3	560		Inte
Sp3	Ag La		LPET	47486	-500	500		1850	1010	3	560		Inte
Sp5	La La		LLIF	66197	-600	800		1828	418	3	560		Inte
Sp5	Pr La		LLIF	61170	-650	750		1828	418	3	560		Inte
Sp5	Nd La		LLIF	58871	-650	700		1828	418	3	560		Inte
Sp5	Sm La		LLIF	54630	-650	650		1828	418	3	560		Inte
Sp5	Eu La		LLIF	52679	-560	600		1828	418	3	560		Inte
Sp5	Gd La		LLIF	50830	-500	600		1828	418	3	560		Inte
Sp3	Pb Ma		LPET	60413	-576	627		1850	1010	3	560		Inte
Sp3	Th Ma		LPET	47289	-750	750		1850	1010	3	560		Inte
Sp5	Ce La		LLIF	63611	-660	660		1828	418	3	560		Inte
Sp2	P Ka		LTAP	23967	-500	500		1317	3055	3	560		Inte
Peak Position : Sp2 46375 (-500, 500), Sp1 41168 (-550, 550), Sp3 73697 (-600, 600), Sp3 61799 (-600, 600), Sp3 47486 (-500, 500), Sp5 66197 (-600, 800), Sp5 61170 (-650, 750), Sp5 58871 (-650, 700), Sp5 54630 (-650, 650), Sp5 52679 (-560, 600), Sp5 50830 (-500, 600), Sp3 60413 (-576, 627), Sp3 47289 (-750, 750), Sp5 63611 (-660, 660), Sp2 23967 (-500, 500)
Current Sample Position : X = 6035 Y = 381 Z = 5 BeamX = 0.00 BeamX = 0.00
Standard Name :
Na On Albite
Ni On Ni
Y ,P On YPO4
Mo On Mo
Ag On Ag
La On LaPO4
Pr On PrPO4
Nd On NdPO4
Sm On SmPO4
Eu On EuPO4
Gd On GdPO4
Pb On Pb
Th On Th
Ce On CePO4
Standard composition :
Albite = Si : 32.13%, Al : 10.25%, Fe : 0.05%, Na : 8.75%, K : 0.03%, O : 48.79%
Ni = Ni : 100.00%
YPO4 = Y : 48.35%, P : 16.84%, O : 34.80%
Mo = Mo : 100.00%
Ag = Ag : 100.00%
LaPO4 = La : 59.39%, P : 13.24%, O : 27.36%
PrPO4 = Pr : 59.74%, P : 13.13%, O : 27.13%
NdPO4 = Nd : 60.30%, P : 12.95%, O : 26.75%
SmPO4 = Sm : 61.29%, P : 12.62%, O : 26.08%
EuPO4 = Eu : 61.54%, P : 12.54%, O : 25.92%
GdPO4 = Gd : 62.35%, P : 12.28%, O : 25.37%
Pb = Pb : 100.00%
Th = Th : 100.00%
CePO4 = Ce : 59.60%, P : 13.18%, O : 27.22%
Calibration file name (Element intensity cps/nA) :
Na : Other\Albite_15kV_NaKa-Sp2-LTAP_056.calDat (Na : 107.2 cps/nA)
Ni : Other\Ni_15kV_NiKa-Sp1-LIF_005.calDat (Ni : 85.4 cps/nA)
Y : Other\YPO4_15kV_YLa-Sp3-LPET_001.calDat (Y : 78.4 cps/nA)
Mo : Other\Mo_15kV_MoLa-Sp3-LPET_001.calDat (Mo : 280.9 cps/nA)
Ag : Other\Ag_15kV_AgLa-Sp3-LPET_001.calDat (Ag : 459.5 cps/nA)
La : Other\LaPO4_15kV_LaLa-Sp5-LLIF_002.calDat (La : 103.0 cps/nA)
Pr : Other\PrPO4_15kV_PrLa-Sp5-LLIF_001.calDat (Pr : 122.0 cps/nA)
Nd : Other\NdPO4_15kV_NdLa-Sp5-LLIF_001.calDat (Nd : 132.8 cps/nA)
Sm : Other\SmPO4_15kV_SmLa-Sp5-LLIF_002.calDat (Sm : 148.9 cps/nA)
Eu : Other\EuPO4_15kV_EuLa-Sp5-LLIF_002.calDat (Eu : 154.4 cps/nA)
Gd : Other\GdPO4_15kV_GdLa-Sp5-LLIF_002.calDat (Gd : 158.7 cps/nA)
Pb : Other\Pb_15kV_PbMa-Sp3-LPET_002.calDat (Pb : 134.0 cps/nA)
Th : Other\Th_15kV_ThMa-Sp3-LPET_002.calDat (Th : 303.8 cps/nA)
Ce : Other\CePO4_15kV_CeLa-Sp5-LLIF_003.calDat (Ce : 108.6 cps/nA)
P : Other\YPO4_15kV_PKa-Sp2-LTAP_001.calDat (P : 755.0 cps/nA)
Beam Size : 1 ?m
	Weight%	Oxide	Det.Lim ppm(A)	StdDev wt%
Comment	DataSet/Point	Na	Ni	Y	Mo	Ag	La	Pr	Nd	Sm	Eu	Gd	Pb	Th	Ce	P	O	Total	Na2O	NiO	Y2O3	MoO3	Ag2O	La2O3	Pr2O3	Nd2O3	Sm2O3	Eu2O3	Gd2O3	PbO	ThO2	Ce2O3	P2O5	Total	Na	Ni	Y	Mo	Ag	La	Pr	Nd	Sm	Eu	Gd	Pb	Th	Ce	P
PCR20_phosphate	1 / 1 .	0.005047	0.001765	1.03947	0.230693	0.181757	10.7626	3.91148	9.30685	1.38963	0.433663	2.39117	0.03282	4.17029	22.7802	11.6374	24.6494	92.9242	0.006803	0.002246	1.32007	0.346111	0.195237	12.6222	4.5777	10.8554	1.61139	0.502154	2.75611	0.035354	4.74541	26.682	26.6661	92.9242	207	598	457	577	504	756	739	870	942	830	806	1438	556	888	134
PCR20_phosphate	2 / 1 .	1e-05	1e-05	0.320176	1e-05	0.173236	11.1641	3.92043	8.73966	1.30771	0.322884	2.20557	0.082881	3.91663	24.1551	11.5663	24.3672	92.242	1.3e-05	1.3e-05	0.406606	1.5e-05	0.186084	13.0931	4.58817	10.1938	1.51638	0.373879	2.54219	0.089281	4.45676	28.2924	26.5032	92.242			439		488	799	733	856	922	826	769	1394	565	893	131
PCR20_phosphate	3 / 1 .	1e-05	0.032416	0.112068	1e-05	0.158837	12.0692	4.58739	9.89174	1.34668	0.358199	2.04849	0.004866	4.02235	27.1798	12.5878	26.614	101.014	1.3e-05	0.04125	0.14232	1.5e-05	0.170617	14.1545	5.36873	11.5376	1.56157	0.414772	2.36114	0.005242	4.57706	31.8352	28.8438	101.014		612	453		500	798	777	878	909	827	770	1466	580	933	136
PCR20_oxide	4 / 1 .	1e-05	0.013201	0.504769	0.018441	0.389666	9.18172	3.88415	10.0817	1.60189	0.403745	2.77642	0.061019	5.46898	21.3989	12.2065	25.0343	93.0254	1.3e-05	0.016799	0.641031	0.027667	0.418565	10.7681	4.54572	11.7591	1.85751	0.467511	3.20016	0.065731	6.22319	25.0642	27.9701	93.0254		628	482	614	516	766	750	906	1003	913	850	1532	572	877	137
PCR20_oxide	5 / 1 .	5.46582	0.046653	0.560318	22.0092	0.165594	3.56109	1.03861	2.3546	0.354582	0.093842	0.548443	1e-05	2.78761	5.50221	0.218895	16.0383	60.7457	7.36782	0.059367	0.711574	33.0206	0.177875	4.17637	1.21551	2.74639	0.411165	0.108663	0.632148	1.1e-05	3.17204	6.44464	0.501578	60.7457	260	483	305	611	415	688	612	649	650	619	622		432	624	85
PCR20_phosphate	6 / 1 .	5.14873	1e-05	0.965423	40.3156	0.343055	4.40869	1.69979	4.14254	0.696459	0.167605	0.274086	1e-05	4.43257	10.0367	0.084244	26.6072	99.3227	6.94038	1.3e-05	1.22604	60.486	0.368497	5.17042	1.9893	4.83182	0.807595	0.194076	0.315918	1.1e-05	5.04386	11.7558	0.193038	99.3227	251		412	760	535	723	727	782	808	772	771		582	811	99
PCR20_oxide	7 / 1 .	4.7247	1e-05	1.69595	42.312	0.25511	4.02519	1.8494	4.9194	0.781348	0.216436	1.31885	1e-05	3.43644	10.2575	0.307912	28.1076	104.208	6.3688	1.3e-05	2.15377	63.4812	0.27403	4.72065	2.1644	5.73794	0.906031	0.250618	1.52013	1.1e-05	3.91036	12.0145	0.705553	104.208	245		414	777	518	736	733	798	862	788	785		582	825	101
PCR20_oxide	8 / 1 .	4.03608	1e-05	0.926078	36.7642	0.17149	3.90815	1.43718	3.58074	0.575124	0.123586	1.09219	1e-05	2.98743	8.27368	0.323071	24.1009	88.2999	5.44056	1.3e-05	1.17607	55.1578	0.184209	4.5834	1.68197	4.17654	0.666899	0.143105	1.25889	1.1e-05	3.39941	9.6908	0.740289	88.2999	226		380	736	490	689	668	736	785	757	725		536	776	87
PCR20_phosphate	9 / 1 .	4.96811	1e-05	0.606937	36.3194	0.28795	4.74312	1.88544	4.71729	0.719552	0.133024	1.2301	1e-05	2.32307	10.5216	0.278105	24.8158	93.5495	6.69691	1.3e-05	0.770778	54.4904	0.309305	5.56262	2.20657	5.5022	0.834374	0.154033	1.41784	1.1e-05	2.64344	12.3238	0.637253	93.5495	238		371	736	473	737	731	805	841	805	794		541	812	100
PCR20_oxide	10 / 1 .	3.11059	0.019061	1.52289	37.7106	0.22228	4.09239	1.54839	3.80425	0.597885	0.147634	1.1372	1e-05	2.43985	9.03996	0.31638	24.5717	90.2811	4.19301	0.024256	1.93399	56.5776	0.238766	4.79947	1.81211	4.43724	0.693292	0.17095	1.31076	1.1e-05	2.77632	10.5883	0.724956	90.2811	201	571	384	731	481	682	660	735	781	738	789		539	753	97
PCR20_Oxide	11 / 1 .	2.29551	1e-05	1.83084	42.9571	0.37805	2.604	1.77634	4.4924	0.745834	0.165392	1.20365	1e-05	3.36039	9.90108	0.306884	27.1974	99.2148	3.0943	1.3e-05	2.32507	64.449	0.406088	3.05391	2.0789	5.23988	0.86485	0.191513	1.38735	1.1e-05	3.82381	11.5969	0.703197	99.2148	242		421	772	538	747	741	812	870	796	823		587	849	101
PCR20_BigXtals	12 / 1 .	0.844048	1e-05	0.009134	63.8154	0.022806	1e-05	0.008957	0.018267	1e-05	1e-05	1e-05	1e-05	0.015811	0.018954	0.52587	32.9145	98.1938	1.13776	1.3e-05	0.011599	95.7429	0.024498	1.2e-05	0.010483	0.021306	1.2e-05	1.2e-05	1.2e-05	1.1e-05	0.017991	0.022201	1.20498	98.1938	164		317	814	449		659	674					522	705	88
PCR20_BigXtals	13 / 1 .	5.15738	1e-05	1e-05	62.0878	0.038905	1e-05	1e-05	1e-05	1e-05	1e-05	0.011761	1e-05	1e-05	1e-05	0.620143	33.6634	101.58	6.95204	1.3e-05	1.3e-05	93.1511	0.04179	1.2e-05	1.2e-05	1.2e-05	1.2e-05	1.2e-05	0.013556	1.1e-05	1.1e-05	1.2e-05	1.421	101.58	175			812	462						745				89
PCR20_BigXtals	14 / 1 .	2.48839	1e-05	0.005519	62.2327	0.036709	0.015834	1e-05	1e-05	0.000371	1e-05	0.019609	1e-05	0.002851	0.012996	0.430924	32.5707	97.8167	3.3543	1.3e-05	0.007009	93.3684	0.039432	0.018569	1.2e-05	1.2e-05	0.00043	1.2e-05	0.022602	1.1e-05	0.003244	0.015222	0.987423	97.8167	183		316	814	444	701			685		706		529	712	87
PCR20_oxides	15 / 1 .	5.10583	1e-05	0.004791	62.3279	0.023296	0.019031	0.021127	0.017748	1e-05	0.019113	0.007995	1e-05	0.01052	1e-05	0.533407	33.6675	101.758	6.88255	1.3e-05	0.006084	93.5113	0.025024	0.022319	0.024725	0.020701	1.2e-05	0.022132	0.009215	1.1e-05	0.011971	1.2e-05	1.22226	101.758	204		319	813	463	664	657	650		703	727		520		87
PCR20_oxides	16 / 1 .	1e-05	0.011945	0.362682	0.117168	0.311903	11.825	4.5945	10.4418	1.56429	0.406493	2.61615	0.01812	4.99557	25.6422	12.6115	26.8281	102.347	1.3e-05	0.015201	0.460587	0.175788	0.335035	13.8681	5.37705	12.1792	1.81391	0.470693	3.01543	0.01952	5.6845	30.0343	28.8981	102.347		632	480	592	519	805	785	943	991	908	860	1523	582	935	136
PCR20_oxides	17 / 1 .	4.73506	1e-05	1.66572	42.3415	0.346485	4.59433	1.74146	4.10273	0.609221	0.150346	1.15225	1e-05	4.13265	10.2877	0.296729	28.0921	104.248	6.38277	1.3e-05	2.11537	63.5254	0.372182	5.38814	2.03807	4.78538	0.706437	0.174091	1.32811	1.1e-05	4.70257	12.0498	0.679928	104.248	236		413	774	544	730	762	787	858	801	800		585	822	103
PCR20_oxides	18 / 1 .	5.11814	0.011137	1.60138	42.0308	0.318175	4.22421	1.90751	5.16824	0.922396	0.184536	1.29883	1e-05	3.07842	10.9397	0.313947	28.2614	105.379	6.89914	0.014172	2.03367	63.0593	0.341772	4.95407	2.23241	6.02817	1.06959	0.213681	1.49706	1.1e-05	3.50295	12.8135	0.719382	105.379	262	613	434	768	526	763	745	837	873	822	827		583	846	104
PCR20_oxides	19 / 1 .	5.10232	1e-05	1.69971	42.294	0.228363	4.14207	1.90475	5.277	0.857015	0.178174	1.38921	1e-05	2.84287	10.8884	0.318365	28.3746	105.497	6.87782	1.3e-05	2.15854	63.4542	0.245299	4.85773	2.22917	6.15503	0.993772	0.206313	1.60124	1.1e-05	3.23493	12.7534	0.729505	105.497	254		422	777	529	764	743	817	870	834	818		592	841	104
PCR20_oxides	20 / 1 .	5.19972	1e-05	1.6816	41.7146	0.314812	4.13493	1.95511	5.45344	0.863158	0.20681	1.34006	1e-05	2.95563	10.8876	0.328494	28.1834	105.219	7.00911	1.3e-05	2.13554	62.5849	0.33816	4.84936	2.2881	6.36083	1.0009	0.239473	1.54458	1.1e-05	3.36323	12.7524	0.752714	105.219	258		422	770	510	775	748	818	883	810	830		596	859	104
PCR20_oxides	21 / 1 .	5.3788	1e-05	1.79787	42.4632	0.269835	4.23262	1.85668	4.74167	0.787043	0.223356	1.20165	1e-05	4.41083	10.3211	0.328798	28.6033	106.617	7.25051	1.3e-05	2.2832	63.7079	0.289847	4.96393	2.17292	5.53063	0.912635	0.258632	1.38505	1.1e-05	5.01912	12.0889	0.75341	106.617	261		410	753	548	779	750	811	868	798	830		587	850	104
PCR20_oxides	22 / 1 .	5.07131	1e-05	1.69544	42.0962	0.288758	4.14847	1.92601	5.25049	0.919693	0.260832	1.28911	1e-05	2.91422	10.9506	0.318872	28.2974	105.427	6.83602	1.3e-05	2.15313	63.1574	0.310173	4.86524	2.25406	6.12412	1.06645	0.302026	1.48586	1.1e-05	3.31611	12.8262	0.730667	105.427	256		422	763	518	774	764	831	871	802	828		583	847	104
PCR20_oxides	23 / 1 .	5.23803	1e-05	1.66321	41.9672	0.345693	4.02233	1.85621	5.46535	0.892244	0.248955	1.38335	1e-05	3.02303	10.5577	0.328433	28.2567	105.248	7.06076	1.3e-05	2.11218	62.9638	0.371331	4.7173	2.17237	6.37472	1.03462	0.288273	1.59448	1.1e-05	3.43993	12.366	0.752576	105.248	261		431	772	517	761	753	826	876	812	821		588	844	105
PCR20_phosphate	24 / 1 .	1e-05	0.001033	0.262702	0.240347	0.196841	10.3815	4.41056	10.5736	1.58404	0.420007	2.71249	1e-05	3.75374	24.1052	12.8711	26.5117	98.0248	1.3e-05	0.001315	0.333618	0.360595	0.21144	12.1752	5.16178	12.3329	1.83681	0.486341	3.12648	1.1e-05	4.27141	28.234	29.4929	98.0248		655	472	595	511	761	742	921	1013	909	867		562	910	138
PCR20_phosphate	25 / 1 .	1e-05	1e-05	0.307732	1e-05	0.187215	12.7618	4.68605	9.81661	1.29591	0.380847	2.03798	0.028975	4.04308	27.1047	12.9919	27.2916	102.934	1.3e-05	1.3e-05	0.390803	1.5e-05	0.2011	14.9667	5.4842	11.45	1.5027	0.440996	2.34902	0.031212	4.60066	31.7472	29.7697	102.934			451		513	811	774	914	957	833	770	1527	594	970	138
PCR20_oxides	26 / 1 .	0.251022	0.009628	3.21769	0.317838	0.528443	6.25967	2.91556	8.12973	1.41586	0.344697	2.43894	1e-05	8.99847	15.1813	13.468	25.9741	89.4509	0.338373	0.012252	4.0863	0.476855	0.567634	7.3412	3.41215	9.48243	1.64179	0.399137	2.81117	1.1e-05	10.2394	17.7815	30.8606	89.4509	199	635	511	599	550	696	718	875	965	890	859		549	820	141
PCR20_oxide	27 / 1 .	0.340888	0.012944	2.83071	0.63122	0.43808	10.4151	3.77406	7.88173	1.21165	0.288183	2.06641	0.007723	8.45012	21.6213	13.1267	27.3638	100.461	0.45951	0.016472	3.59485	0.947027	0.47057	12.2146	4.41687	9.19316	1.405	0.333697	2.38179	0.00832	9.61546	25.3246	30.0787	100.461	201	630	483	594	561	798	762	905	940	872	837	1532	599	925	140
PCR20_oxide	28 / 1 .	1e-05	0.012353	0.154001	0.128607	0.131127	11.2411	4.37864	10.6378	1.63198	0.509401	2.80205	1e-05	3.38259	25.283	12.7936	26.6643	99.7506	1.3e-05	0.015719	0.195573	0.192951	0.140852	13.1833	5.12443	12.4078	1.8924	0.589854	3.22971	1.1e-05	3.84908	29.6135	29.3154	99.7506		642	477	617	506	776	774	936	1009	907	869		573	924	138
PCR20_oxide	29 / 1 .	5.13006	1e-05	1.81977	42.2809	0.407882	3.89889	1.80961	4.84488	0.76186	0.242795	1.23814	1e-05	4.44782	10.0877	0.312784	28.3423	105.625	6.91521	1.3e-05	2.31101	63.4346	0.438133	4.57254	2.11783	5.65102	0.883433	0.281141	1.42711	1.1e-05	5.06121	11.8155	0.716716	105.625	258		420	758	534	798	750	832	885	791	842		595	849	105
PCR20_oxide	30 / 1 .	3.75275	1e-05	1.4406	41.0028	0.417705	4.33969	1.61977	3.77002	0.571896	0.113624	0.737702	1e-05	5.74022	9.9134	0.222266	26.8913	100.534	5.05863	1.3e-05	1.82949	61.5169	0.448684	5.0895	1.89565	4.39731	0.663156	0.131569	0.850291	1.1e-05	6.53185	11.6114	0.509303	100.534	235		400	752	545	771	732	790	826	765	750		596	833	92
PCR20_oxide	31 / 1 .	5.18758	1e-05	1.78526	42.0361	0.333446	4.13376	1.76242	4.77783	0.782668	0.195491	1.25974	1e-05	4.39048	10.2954	0.322983	28.2864	105.55	6.99275	1.3e-05	2.26719	63.0672	0.358176	4.84799	2.06261	5.57281	0.907562	0.226365	1.45201	1.1e-05	4.99596	12.0588	0.740086	105.55	260		440	784	535	786	762	838	889	830	835		594	851	103
PCR20_oxide	32 / 1 .	5.16475	1e-05	1.76593	41.5513	0.23302	4.01261	1.81901	4.99341	0.835173	0.158195	1.16577	1e-05	3.51122	10.4207	0.317172	27.9286	103.877	6.96198	1.3e-05	2.24264	62.3398	0.250302	4.7059	2.12883	5.82426	0.968445	0.183179	1.34369	1.1e-05	3.99545	12.2056	0.726772	103.877	262		418	765	539	776	758	804	870	823	829		589	833	104
PCR20_oxide	33 / 1 .	1e-05	1e-05	1.27046	1e-05	0.234804	11.5836	4.45751	10.2055	1.51199	0.397473	2.62461	0.003135	5.08112	25.8282	12.6322	26.9619	102.792	1.3e-05	1.3e-05	1.61342	1.5e-05	0.252218	13.585	5.21673	11.9035	1.75326	0.460248	3.02518	0.003377	5.78185	30.2521	28.9455	102.792			483		514	825	786	951	997	908	851	1541	594	943	139
PCR20_oxide	34 / 1 .	5.23731	0.009544	1.71947	42.3205	0.330949	5.18869	1.82119	4.04702	0.572933	0.165464	1.06272	1e-05	4.22289	10.7712	0.310664	28.4755	106.256	7.05978	0.012146	2.18364	63.4939	0.355494	6.08518	2.13139	4.7204	0.664358	0.191597	1.22492	1.1e-05	4.80526	12.6161	0.71186	106.256	260	629	424	800	534	790	767	822	876	822	818		591	840	103
PCR20_oxide	35 / 1 .	1e-05	0.016791	0.126542	0.247556	0.15738	10.8457	4.67866	11.9075	1.96373	0.455618	2.76454	1e-05	4.03514	26.0835	12.9581	27.3919	103.633	1.3e-05	0.021367	0.160701	0.37141	0.169052	12.7196	5.47555	13.8888	2.27709	0.527576	3.18647	1.1e-05	4.59162	30.5511	29.6923	103.633		641	474	606	525	804	776	946	1015	880	842		592	955	140
PCR20_oxide	36 / 1 .	5.23825	1e-05	1.16033	42.84	0.226896	5.20867	1.99068	4.81776	0.743169	0.180757	1.29016	1e-05	2.65377	12.0646	0.308633	28.8019	107.526	7.06104	1.3e-05	1.47355	64.2734	0.243724	6.10862	2.32974	5.61938	0.861759	0.209305	1.48707	1.1e-05	3.01975	14.131	0.707204	107.526	260		415	768	526	692	744	843	868	837	819		570	877	105
PCR20_oxide	37 / 1 .	5.06412	1e-05	1.82615	42.5869	0.34064	4.12855	1.87442	4.63978	0.78861	0.18596	1.25845	1e-05	4.25511	10.2315	0.309631	28.4781	105.968	6.82632	1.3e-05	2.31912	63.8936	0.365903	4.84187	2.19367	5.41179	0.914451	0.215329	1.45051	1.1e-05	4.84193	11.984	0.709492	105.968	257		429	760	554	797	739	835	881	827	836		598	864	104
PCR20_oxide	38 / 1 .	5.10741	1e-05	1.77015	42.0672	0.311687	4.15484	1.82509	4.98999	0.868566	0.234984	1.31936	1e-05	3.57379	10.6288	0.320159	28.2878	105.46	6.88469	1.3e-05	2.24799	63.1139	0.334803	4.87271	2.13594	5.82027	1.00717	0.272097	1.52072	1.1e-05	4.06665	12.4492	0.733616	105.46	255		412	791	532	806	756	826	876	804	832		595	833	104
PCR20_oxide	39 / 1 .	5.34761	1e-05	1.21989	42.0718	0.246268	4.33993	1.91356	5.13553	0.799654	0.211646	1.36222	1e-05	3.37286	11.2219	0.311882	28.3466	105.901	7.20847	1.3e-05	1.5492	63.1208	0.264532	5.08978	2.23949	5.99003	0.927258	0.245073	1.57012	1.1e-05	3.838	13.144	0.71465	105.901	258		440	779	531	793	771	836	899	819	823		600	861	105
PCR20_oxide	40 / 1 .	5.40154	1e-05	1.73408	42.0252	0.340672	4.34547	1.80358	4.40251	0.67458	0.155929	1.20683	1e-05	4.7106	10.29	0.328786	28.3424	105.762	7.28116	1.3e-05	2.20219	63.0509	0.365937	5.09628	2.11078	5.13504	0.782226	0.180556	1.39102	1.1e-05	5.36023	12.0525	0.753384	105.762	262		424	772	536	791	737	827	874	816	826		588	855	105
PCR20_oxide	41 / 1 .	5.35789	1e-05	1.88849	42.1379	0.409652	4.42398	1.72197	3.86836	0.621817	0.136623	1.12297	1e-05	5.8241	9.87701	0.317736	28.3854	106.094	7.22233	1.3e-05	2.39828	63.22	0.440034	5.18835	2.01526	4.51201	0.721042	0.158201	1.29436	1.1e-05	6.62729	11.5688	0.728065	106.094	260		410	754	552	794	736	802	846	823	835		577	836	105
PCR20_oxide	42 / 1 .	5.3898	0.013408	1.89741	41.6785	0.419527	3.96474	1.70886	4.6486	0.760267	0.20053	1.20852	1e-05	5.12261	10.0051	0.32213	28.1978	105.538	7.26534	0.017062	2.40961	62.5307	0.450641	4.64976	1.99992	5.42208	0.881586	0.232201	1.39296	1.1e-05	5.82905	11.7188	0.738132	105.538	259	615	421	779	557	788	761	813	866	816	829		594	850	105
PCR20_oxide	43 / 1 .	5.12381	0.021047	2.02089	42.8419	0.326562	4.09337	1.8185	4.80204	0.760436	0.19337	1.21393	1e-05	3.21813	10.5271	0.314669	28.5992	105.875	6.90679	0.026782	2.56643	64.2762	0.350782	4.80062	2.12823	5.60105	0.881781	0.22391	1.39921	1.1e-05	3.66194	12.3302	0.721036	105.875	257	622	417	782	543	776	771	824	889	817	831		594	854	105
PCR20_oxide	44 / 1 .	4.7524	1e-05	1.43872	39.5613	0.354875	4.37781	1.6428	3.73294	0.607722	0.111247	0.91245	1e-05	5.21009	9.75923	0.284513	26.53	99.2761	6.40614	1.3e-05	1.8271	59.3542	0.381194	5.1342	1.92261	4.35406	0.704699	0.128817	1.05171	1.1e-05	5.9286	11.4308	0.651937	99.2761	251		397	767	533	783	746	805	844	813	790		582	829	99
PCR20_oxide	45 / 1 .	5.27189	1e-05	1.8699	42.5625	0.338807	3.8204	1.78413	5.21106	0.903698	0.173277	1.35508	1e-05	3.85354	10.0793	0.320812	28.5404	106.085	7.10639	1.3e-05	2.37467	63.857	0.363934	4.48048	2.08801	6.07812	1.0479	0.200644	1.5619	1.1e-05	4.38498	11.8057	0.735112	106.085	258		426	777	543	780	754	811	874	813	840		590	844	105
PCR20_oxide	46 / 1 .	5.28206	1e-05	1.74611	41.8907	0.309119	4.18196	1.7893	4.82129	0.837324	0.168176	1.24804	1e-05	4.03906	10.3551	0.322731	28.2183	105.209	7.12011	1.3e-05	2.21747	62.8491	0.332045	4.90452	2.09406	5.6235	0.970939	0.194737	1.43852	1.1e-05	4.59608	12.1288	0.73951	105.209	262		415	787	537	781	768	829	866	827	840		584	846	105
PCR20_oxide	47 / 1 .	4.97189	1e-05	1.82209	42.6149	0.393198	4.20686	1.77136	4.51214	0.669664	0.19253	1.19468	1e-05	5.08439	10.0468	0.303014	28.4841	106.268	6.70201	1.3e-05	2.31395	63.9355	0.42236	4.93372	2.07307	5.26291	0.776525	0.222938	1.37702	1.1e-05	5.78557	11.7677	0.694329	106.268	254		436	762	541	771	760	817	841	812	801		594	875	104
PCR19_highThzone	48 / 1 .	8.04137	12.7082	0.07281	51.9529	0.016731	0.546786	0.243944	0.64652	0.129176	0.035752	0.164514	1e-05	0.249439	1.38581	0.43684	33.4059	110.037	10.8396	16.1715	0.092465	77.9454	0.017972	0.641259	0.285494	0.754094	0.14979	0.041399	0.189622	1.1e-05	0.283839	1.62317	1.00098	110.037	292	630	343	776	450	729	689	707	723	737	752		533	735	96
PCR19_highThzone	49 / 1 .	9.60318	12.5245	0.089294	50.8362	0.024721	0.426117	0.222679	0.643674	0.116709	1e-05	0.182282	1e-05	0.260442	1.29326	0.511673	33.3981	110.133	12.9449	15.9377	0.113399	76.27	0.026555	0.499742	0.260606	0.750774	0.135333	1.2e-05	0.210102	1.1e-05	0.296359	1.51477	1.17245	110.133	307	625	356	781	445	732	720	683	730		765		509	740	99
PCR19_highThzone	50 / 1 .	9.97359	11.757	0.109849	54.8477	0.019066	0.537426	0.225267	0.541555	0.07143	1e-05	0.158159	1e-05	0.665591	1.23946	0.510431	35.3668	116.023	13.4442	14.9611	0.139502	82.2886	0.02048	0.630282	0.263636	0.631663	0.082828	1.2e-05	0.182297	1.1e-05	0.757381	1.45175	1.16961	116.023	321	607	365	809	482	745	716	708	740		752		561	754	100
PCR19_highThzone	51 / 1 .	9.75781	12.5291	0.081013	53.2153	0.004711	0.617067	0.320568	0.662675	0.122613	0.027342	0.134885	1e-05	0.264101	1.63051	0.541541	34.7874	114.697	13.1533	15.9436	0.102882	79.8395	0.005061	0.723683	0.375168	0.772937	0.142179	0.03166	0.155471	1.1e-05	0.300522	1.90979	1.24089	114.697	316	616	350	791	468	743	691	702	738	751	778		538	736	102
PCR19_highThzone	52 / 1 .	10.3064	12.1261	0.082807	52.4743	0.01021	0.692977	0.26965	0.616516	0.055946	0.037904	0.132546	1e-05	0.213345	1.56571	0.552291	34.4819	113.618	13.8927	15.4307	0.10516	78.7278	0.010967	0.812709	0.315577	0.719097	0.064874	0.043891	0.152776	1.1e-05	0.242767	1.83389	1.26553	113.618	322	619	351	782	447	741	699	700	739	735	788		529	755	103
PCR19_highThzone	53 / 1 .	7.94411	12.6384	0.093232	55.3665	0.013135	0.5001	0.154596	0.330933	0.073752	1e-05	0.084969	1e-05	0.272793	0.947771	0.627235	35.1378	114.185	10.7085	16.0826	0.118399	83.067	0.01411	0.586507	0.180927	0.385996	0.085521	1.2e-05	0.097938	1.1e-05	0.310413	1.11011	1.43725	114.185	264	608	373	804	488	744	725	713	731		780		552	766	88
PCR19_highThzone	54 / 1 .	9.46077	12.3517	0.058162	53.2902	0.020567	0.681212	0.188682	0.579834	0.102836	0.029713	0.159672	1e-05	0.281875	1.46173	0.444897	34.4927	113.605	12.7529	15.7178	0.073862	79.9518	0.022092	0.798911	0.220819	0.676311	0.119246	0.034406	0.184042	1.1e-05	0.320748	1.71209	1.01944	113.605	313	615	368	766	462	728	729	711	742	740	781		535	783	100
PCR19_highThzone	55 / 1 .	7.77261	12.8399	0.099341	53.7546	0.020469	0.582311	0.277036	0.739151	0.089867	0.004099	0.181776	1e-05	0.288647	1.69108	0.463518	34.3678	113.172	10.4773	16.3391	0.126157	80.6486	0.021987	0.682922	0.324222	0.862138	0.104207	0.004746	0.209519	1.1e-05	0.328454	1.98073	1.06211	113.172	294	615	363	791	469	767	711	725	734	755	784		552	754	97
PCR19_highThzone	56 / 1 .	7.51402	13.3373	0.102111	53.6355	0.019292	0.57536	0.257395	0.615006	0.124981	0.014211	0.130101	1e-05	0.396271	1.44012	0.507879	34.3577	113.027	10.1287	16.972	0.129675	80.47	0.020723	0.67477	0.301235	0.717337	0.144924	0.016455	0.149957	1.1e-05	0.45092	1.68679	1.16376	113.027	284	623	364	796	471	711	698	696	715	746	778		541	753	96
PCR19_highThzone	57 / 1 .	6.99526	13.2558	0.113765	52.8794	0.025069	0.55465	0.273558	0.57286	0.096329	0.030018	0.19107	1e-05	0.458398	1.35537	0.499887	33.7634	111.065	9.42947	16.8683	0.144476	79.3355	0.026929	0.650482	0.320151	0.668178	0.1117	0.034758	0.220231	1.1e-05	0.521615	1.58752	1.14545	111.065	277	630	380	792	474	717	691	708	745	740	768		548	756	94
PCR19_phases	58 / 1 .	7.49728	12.9872	0.068812	54.5323	0.009488	0.608152	0.263219	0.747246	0.105968	1e-05	0.1578	1e-05	0.270672	1.65573	0.51573	34.7528	114.172	10.1062	16.5266	0.087387	81.8153	0.010191	0.713228	0.308052	0.871579	0.122878	1.2e-05	0.181883	1.1e-05	0.308	1.93932	1.18175	114.172	284	629	381	803	480	725	729	706	746		787		559	753	96
PCR19_phases	59 / 1 .	1e-05	105.563	1e-05	0.03763	0.011704	1e-05	0.013299	1e-05	0.017217	1e-05	1e-05	0.043397	0.002828	1e-05	1e-05	28.797	134.486	1.3e-05	134.332	1.3e-05	0.056457	0.012572	1.2e-05	0.015565	1.2e-05	0.019964	1.2e-05	1.2e-05	0.046748	0.003217	1.2e-05	2.3e-05	134.486		753		536	470		675		656			1223	553
PCR19_phases	60 / 1 .	7.41739	12.5744	0.226009	51.9589	0.028154	0.250046	0.266605	0.658873	0.074743	0.006505	0.127598	1e-05	0.535499	1.67078	0.583598	33.411	109.79	9.99848	16.0012	0.287019	77.9545	0.030242	0.293248	0.312014	0.768503	0.08667	0.007533	0.147073	1.1e-05	0.609349	1.95696	1.33726	109.79	280	635	362	792	467	726	702	724	753	751	761		536	764	95
PCR19_phases	61 / 1 .	7.31914	12.3404	0.078424	54.7721	0.004737	0.438917	0.164021	0.462343	0.106368	0.005347	0.117451	1e-05	0.273485	1.14085	0.494519	34.4228	112.141	9.86605	15.7034	0.099594	82.1752	0.005088	0.514752	0.191958	0.539271	0.123342	0.006191	0.135376	1.1e-05	0.311201	1.33626	1.13315	112.141	278	632	361	807	476	746	726	719	731	740	766		552	761	95
PCR19_phases	62 / 1 .	0.054059	0.164382	0.009522	75.1968	1e-05	0.00023	1e-05	0.009188	0.003758	1e-05	1e-05	1e-05	1e-05	0.026845	0.587946	38.454	114.507	0.072871	0.20918	0.012093	112.819	1.1e-05	0.00027	1.2e-05	0.010717	0.004357	1.2e-05	1.2e-05	1.1e-05	1.1e-05	0.031444	1.34723	114.507	159	636	345	874		771		711	751					770	96
PCR19_phases	63 / 1 .	7.1926	13.0024	0.070757	52.8545	0.004213	0.609229	0.283339	0.817698	0.13333	0.014213	0.2201	1e-05	0.33792	1.73084	0.463749	33.7981	111.533	9.69548	16.5459	0.089858	79.2981	0.004525	0.714491	0.331598	0.953754	0.154606	0.016458	0.253692	1.1e-05	0.384522	2.0273	1.06264	111.533	284	627	373	799	471	730	712	717	743	746	763		538	778	96
PCR19_phases	64 / 1 .	7.40967	12.7344	0.090005	54.11	0.003682	0.503627	0.188935	0.547649	0.085793	0.03052	0.178248	1e-05	0.235455	1.23282	0.449087	34.2249	112.025	9.98808	16.2048	0.114301	81.1818	0.003955	0.590643	0.221115	0.638772	0.099483	0.03534	0.205452	1.1e-05	0.267926	1.44398	1.02904	112.025	282	628	343	800	470	730	722	716	737	731	755		550	762	94
PCR19_phases	65 / 1 .	7.69934	12.577	0.064029	54.5244	0.009206	0.506795	0.236122	0.553518	0.080941	0.018002	0.135218	1e-05	0.194092	1.32669	0.430072	34.4696	112.825	10.3786	16.0045	0.081314	81.8036	0.009889	0.594358	0.276339	0.645617	0.093857	0.020845	0.155856	1.1e-05	0.220858	1.55393	0.985471	112.825	287	625	368	803	471	740	689	718	729	753	776		555	766	95
PCR19_phases	66 / 1 .	7.77599	9.80629	0.028961	48.5497	0.015844	0.321841	0.078205	0.276552	0.022585	1e-05	0.011985	1e-05	0.38755	0.600023	0.318736	30.3655	98.5598	10.4819	12.4787	0.036779	72.8396	0.017019	0.377448	0.091525	0.322568	0.026189	1.2e-05	0.013814	1.1e-05	0.440996	0.702796	0.730355	98.5598	276	612	340	751	454	696	666	677	697		702		510	710	85
PCR19_phases	67 / 1 .	0.0934	0.09798	0.010156	0.164893	1e-05	1e-05	1e-05	0.000292	0.015211	1e-05	0.007402	1e-05	1e-05	1e-05	0.000563	0.148785	0.538753	0.125902	0.124682	0.012898	0.247391	1.1e-05	1.2e-05	1.2e-05	0.000341	0.017638	1.2e-05	0.008531	1.1e-05	1.1e-05	1.2e-05	0.00129	0.538753	119	280	212	282				308	304		336				54
PCR19_phases	68 / 1 .	7.8586	12.4129	0.125462	54.0579	0.007416	0.462112	0.182424	0.500075	0.092883	0.017357	0.140827	1e-05	0.311482	1.27682	0.465695	34.2939	112.206	10.5932	15.7957	0.15933	81.1037	0.007966	0.541955	0.213495	0.583282	0.107705	0.020098	0.16232	1.1e-05	0.354438	1.49551	1.0671	112.206	290	624	352	801	479	757	724	729	740	737	763		548	757	95
PCR19_phases	69 / 1 .	13.8729	0.452817	3.62597	0.56821	0.330406	5.1257	1.48885	4.13276	0.924686	0.127128	1.58697	1e-05	7.12721	7.5509	12.3165	26.657	85.8881	18.7005	0.576221	4.60479	0.852492	0.354911	6.01131	1.74244	4.82041	1.07224	0.147206	1.82918	1.1e-05	8.11011	8.84422	28.2221	85.8881	501	545	431	490	482	669	639	717	799	741	731		486	722	130
PCR19_phases	70 / 1 .	33.7502	0.442465	4.46091	1.01958	0.235721	3.1802	1.05933	3.13944	0.903059	0.181174	1.8606	1e-05	4.43602	5.05081	15.0908	36.271	111.081	45.4945	0.563048	5.66512	1.52969	0.253203	3.72968	1.23975	3.66181	1.04716	0.209788	2.14457	1.1e-05	5.04779	5.91592	34.5792	111.081	464	557	451	491	450	647	602	684	777	742	779		485	692	135
PCR19_phases	71 / 1 .	11.9387	2.2639	3.32021	21.0831	0.292079	4.09947	1.28502	3.54301	0.806131	0.100448	1.38593	1e-05	6.67098	8.75127	11.7165	35.6599	112.917	16.0931	2.88086	4.21649	31.6312	0.313741	4.80777	1.50388	4.13253	0.934768	0.116312	1.59745	1.1e-05	7.59097	10.2502	26.8474	112.917	299	594	428	670	534	688	687	761	804	768	764		544	750	122
PCR19_phases	72 / 1 .	8.11279	12.2687	0.04742	56.1524	1e-05	0.289545	0.084936	0.28949	0.005991	0.003109	0.071661	1e-05	0.154334	0.652941	0.428754	35.0849	113.647	10.9359	15.6123	0.060221	84.246	1.1e-05	0.339572	0.099402	0.337658	0.006946	0.0036	0.082598	1.1e-05	0.175618	0.764778	0.982452	113.647	290	617	366	807		719	717	704	727	735	768		544	742	96
PCR19_phases	73 / 1 .	7.35656	12.5951	0.043278	54.5951	0.025262	0.500495	0.23232	0.602142	0.137162	0.011665	0.106599	1e-05	0.239218	1.41671	0.460616	34.4572	112.779	9.91649	16.0276	0.05496	81.9095	0.027136	0.58697	0.27189	0.702332	0.15905	0.013508	0.122869	1.1e-05	0.272207	1.65937	1.05546	112.779	278	629	368	807	460	750	704	725	724	746	776		541	775	95
PCR19_phases	74 / 1 .	7.52442	12.4834	0.065928	54.9451	0.024637	0.473574	0.233881	0.520178	0.085822	0.021981	0.131393	1e-05	0.228168	1.15861	0.438456	34.5712	112.907	10.1428	15.8855	0.083725	82.4347	0.026464	0.555397	0.273716	0.60673	0.099517	0.025452	0.151447	1.1e-05	0.259634	1.35706	1.00468	112.907	284	634	355	808	463	744	685	710	723	725	766		548	754	96
PCR19_phases	75 / 1 .	7.26739	12.7195	0.064995	53.2335	0.002908	0.649118	0.275529	0.722391	0.108179	0.021923	0.176371	1e-05	0.216801	1.59909	0.432009	33.835	111.325	9.79629	16.1859	0.08254	79.8668	0.003124	0.761272	0.322458	0.842588	0.125442	0.025386	0.20329	1.1e-05	0.2467	1.87298	0.989911	111.325	282	640	375	782	465	748	703	711	727	752	778		549	761	96
PCR19_phases	76 / 1 .	7.97198	12.581	0.05777	54.3853	0.041885	0.452308	0.143371	0.372975	0.047147	1e-05	0.10563	1e-05	0.169982	1.02907	0.534805	34.5096	112.403	10.7461	16.0096	0.073365	81.5948	0.044992	0.530457	0.16779	0.435034	0.054671	1.2e-05	0.121752	1.1e-05	0.193423	1.20533	1.22546	112.403	290	630	357	806	457	762	723	726	729		772		550	739	96
PCR19_phases	77 / 1 .	7.88116	12.4152	0.111516	53.3652	0.013949	0.447454	0.144712	0.395233	0.064544	0.027813	0.105631	1e-05	0.263605	0.988897	0.559475	33.983	110.767	10.6236	15.7986	0.141619	80.0644	0.014983	0.524765	0.16936	0.460995	0.074844	0.032206	0.121752	1.1e-05	0.299958	1.15828	1.28199	110.767	287	630	356	788	457	709	712	713	716	731	766		533	729	95
PCR19_phases	78 / 1 .	7.19743	11.9522	0.156405	49.3834	0.012778	0.608018	0.233103	0.520265	0.098091	0.000431	0.15116	1e-05	0.284551	1.28609	0.715762	31.966	104.566	9.70198	15.2095	0.198626	74.0904	0.013726	0.71307	0.272806	0.606831	0.113744	0.000499	0.17423	1.1e-05	0.323793	1.50638	1.6401	104.566	281	608	360	766	461	702	686	691	715	731	756		538	724	93
PCR19_side2	79 / 1 .	36.7758	0.416078	2.78997	0.406612	0.227936	4.18717	1.33977	3.81768	0.778308	0.163603	1.25902	1e-05	5.8359	8.05087	11.7309	33.1464	110.926	49.573	0.529469	3.54311	0.610044	0.244841	4.91063	1.56797	4.4529	0.902506	0.189442	1.45118	1.1e-05	6.64072	9.42983	26.8804	110.926	471	545	422	489	476	699	658	721	741	727	738		500	741	129
PCR19_side2	80 / 1 .	3.72232	3.54649	0.446511	3.06407	0.014034	0.203123	0.082059	0.293942	0.072311	1e-05	0.044237	0.005931	0.590088	0.383458	2.06002	6.84047	21.3691	5.01761	4.513	0.567046	4.59706	0.015074	0.238218	0.096035	0.34285	0.08385	1.2e-05	0.050988	0.006389	0.671466	0.449138	4.72035	21.3691	233	358	248	385	309	436	411	416	418		433	784	334	460	82
PCR19_side2	81 / 1 .	7.44487	12.3545	0.077694	55.7851	0.005289	0.756867	0.351933	0.866713	0.092683	0.046949	0.200252	1e-05	0.153137	2.01299	0.476429	35.2577	115.883	10.0355	15.7214	0.098668	83.695	0.005682	0.887637	0.411876	1.01092	0.107473	0.054364	0.230815	1.1e-05	0.174256	2.35777	1.0917	115.883	288	622	364	807	484	756	728	716	760	757	784		563	742	96
PCR19_side2	82 / 1 .	8.16172	12.7868	0.066761	53.9876	1e-05	0.732996	0.372712	0.873218	0.148367	0.044144	0.204351	1e-05	0.161985	2.04288	0.472686	34.7333	114.79	11.0018	16.2715	0.084783	80.9981	1.1e-05	0.859642	0.436194	1.01851	0.172043	0.051116	0.23554	1.1e-05	0.184323	2.39279	1.08312	114.79	300	618	367	803		776	715	725	754	759	790		550	795	100
PCR19_side2	83 / 1 .	7.50648	12.5299	0.078466	54.8136	0.0021	0.544814	0.260183	0.780756	0.10093	0.083856	0.183118	1e-05	0.084059	1.64347	0.418965	34.6318	113.662	10.1186	15.9446	0.099647	82.2374	0.002256	0.638946	0.304498	0.910666	0.117035	0.0971	0.211065	1.1e-05	0.095651	1.92496	0.960022	113.662	284	632	340	801	475	743	721	719	753	734	776		559	760	97
PCR19_side2	84 / 1 .	0.015832	0.404759	1e-05	77.8913	0.018387	1e-05	0.027532	0.000756	0.021535	0.002249	0.038979	1e-05	0.006289	0.003056	0.562005	39.8288	118.821	0.021341	0.515066	1.3e-05	116.861	0.019751	1.2e-05	0.032222	0.000881	0.024972	0.002604	0.044928	1.1e-05	0.007156	0.003579	1.28778	118.821	162	639		898	486		746	753	756	780	799		568	788	97
PCR19_side2	85 / 1 .	0.019987	0.770259	1e-05	78.7932	0.004948	0.018646	0.012957	1e-05	1e-05	0.015258	1e-05	1e-05	0.011023	1e-05	0.570238	40.3841	120.601	0.026943	0.980173	1.3e-05	118.214	0.005315	0.021868	0.015164	1.2e-05	1.2e-05	0.017668	1.2e-05	1.1e-05	0.012543	1.2e-05	1.30665	120.601	166	639		896	495	769	733			781			579		97
PCR19_side2	86 / 1 .	0.014351	0.582387	1e-05	78.716	1e-05	1e-05	1e-05	1e-05	0.006035	0.042476	0.009186	1e-05	0.007175	0.039155	0.571288	40.3007	120.289	0.019345	0.741102	1.3e-05	118.099	1.1e-05	1.2e-05	1.2e-05	1.2e-05	0.006998	0.049185	0.010588	1.1e-05	0.008164	0.045861	1.30905	120.289	166	638		887					759	762	812		576	782	98
PCR19_side2	87 / 1 .	7.31076	12.672	0.081043	54.9496	0.01295	0.551587	0.253068	0.760363	0.143388	0.03604	0.174833	1e-05	0.190914	1.67103	0.402899	34.6652	113.876	9.85475	16.1254	0.102921	82.4416	0.013911	0.64689	0.296172	0.886879	0.166269	0.041732	0.201516	1.1e-05	0.217243	1.95725	0.923207	113.876	282	638	367	810	469	745	721	711	740	738	782		546	758	96
PCR19_side2	88 / 1 .	1.67312	0.26909	0.005927	23.6787	0.000812	0.021071	1e-05	1e-05	1e-05	1e-05	1e-05	1e-05	0.002436	0.05888	0.21351	12.7937	38.7173	2.25533	0.342424	0.007527	35.5254	0.000872	0.024711	1.2e-05	1.2e-05	1.2e-05	1.2e-05	1.2e-05	1.1e-05	0.002772	0.068965	0.48924	38.7173	194	656	343	660	549	794							639	762	95
PCR19_side2	89 / 1 .	7.67216	12.7733	0.055674	54.7411	1e-05	0.604324	0.200274	0.659053	0.108291	0.059337	0.162283	1e-05	0.156901	1.42054	0.451281	34.7007	113.765	10.3419	16.2543	0.070703	82.1286	1.1e-05	0.708738	0.234385	0.768711	0.125571	0.068709	0.187051	1.1e-05	0.178539	1.66385	1.03407	113.765	289	617	361	797		755	740	707	732	730	785		543	750	96
PCR19_side2	90 / 1 .	7.51726	12.9751	0.070094	54.5634	0.00923	0.575037	0.212051	0.593512	0.070643	0.029586	0.138846	1e-05	0.208429	1.35062	0.456462	34.5911	113.361	10.1331	16.5112	0.089016	81.862	0.009915	0.674391	0.248168	0.692265	0.081916	0.034259	0.160037	1.1e-05	0.237173	1.58196	1.04594	113.361	288	625	356	801	465	732	707	710	750	747	774		541	771	96
PCR19_side2	91 / 1 .	0.017587	0.237405	1e-05	75.0453	0.020277	1e-05	1e-05	0.016229	0.006411	0.005933	1e-05	1e-05	1e-05	1e-05	0.529107	38.3062	114.184	0.023707	0.302103	1.3e-05	112.591	0.021781	1.2e-05	1.2e-05	0.018929	0.007434	0.00687	1.2e-05	1.1e-05	1.1e-05	1.2e-05	1.2124	114.184	147	635		862	472			713	731	753					91
PCR19_side2	92 / 1 .	0.415715	0.491171	1e-05	1.7131	1e-05	0.018423	1e-05	0.014994	1e-05	0.003405	0.033543	1e-05	0.078478	0.035995	0.069976	1.2543	4.12914	0.560376	0.625028	1.3e-05	2.57018	1.1e-05	0.021607	1.2e-05	0.017488	1.2e-05	0.003942	0.038662	1.1e-05	0.0893	0.04216	0.160343	4.12914	187	726		557		784		758		817	836		680	777	100
PCR19_side2	93 / 1 .	0.01428	0.24015	1e-05	77.3309	0.002492	1e-05	1e-05	0.013349	1e-05	1e-05	0.02232	1e-05	1e-05	0.006678	0.57916	39.5148	117.724	0.019249	0.305597	1.3e-05	116.02	0.002677	1.2e-05	1.2e-05	0.01557	1.2e-05	1.2e-05	0.025726	1.1e-05	1.1e-05	0.007822	1.32709	117.724	158	649		883	496			750			828			786	96
PCR19_side2	94 / 1 .	7.48797	12.7938	0.065641	53.9405	0.00716	0.608428	0.292516	0.593302	0.083158	0.036676	0.176719	1e-05	0.186118	1.48299	0.516574	34.344	112.616	10.0936	16.2804	0.08336	80.9275	0.007691	0.713551	0.342339	0.692021	0.096428	0.042468	0.20369	1.1e-05	0.211785	1.73699	1.18368	112.616	285	635	357	785	469	728	703	722	747	742	766		544	764	96
PCR19_side2	95 / 1 .	7.23237	12.646	0.056121	55.6846	0.003749	0.520651	0.170185	0.472655	0.051436	0.013662	0.099849	1e-05	0.230719	1.22001	0.480722	34.9229	113.806	9.74908	16.0924	0.07127	83.5442	0.004027	0.610609	0.199171	0.551299	0.059643	0.01582	0.115088	1.1e-05	0.262537	1.42897	1.10153	113.806	281	625	363	819	487	754	733	729	751	748	790		556	759	95
PCR19_side2	96 / 1 .	0.041102	0.321191	1e-05	77.6847	0.011821	0.019492	1e-05	0.043586	0.030277	0.003637	0.027947	1e-05	1e-05	0.021938	0.579577	39.7417	118.527	0.055404	0.408724	1.3e-05	116.551	0.012698	0.022859	1.2e-05	0.050838	0.035108	0.004211	0.032213	1.1e-05	1.1e-05	0.025695	1.32805	118.527	157	645		871	495	763		738	742	789	815			771	96
PCR19_side2	97 / 1 .	8.35678	12.5779	0.041152	54.933	0.001066	0.476294	0.194533	0.465731	0.06575	0.030779	0.10815	1e-05	0.232421	0.987044	0.552661	34.9701	113.993	11.2648	16.0057	0.052261	82.4166	0.001145	0.558588	0.227666	0.543223	0.076242	0.03564	0.124656	1.1e-05	0.264474	1.15611	1.26637	113.993	296	635	369	786	471	735	713	701	743	741	780		537	778	98
PCR19_side2	98 / 1 .	7.73605	12.8342	0.062527	54.1509	1e-05	0.575236	0.234508	0.557079	0.088286	0.047785	0.121576	1e-05	0.25989	1.34806	0.443301	34.4102	112.87	10.428	16.3318	0.079405	81.2431	1.1e-05	0.674625	0.27445	0.649771	0.102375	0.055332	0.140132	1.1e-05	0.295731	1.57896	1.01578	112.87	294	638	380	797		744	716	728	741	735	774		545	770	97
YPO4 std	99 / 1 .	1e-05	1e-05	48.4955	1e-05	0.004028	0.028307	1e-05	0.014437	0.007493	0.004679	1e-05	0.645528	1e-05	1e-05	16.8202	34.8724	100.893	1.3e-05	1.3e-05	61.5867	1.5e-05	0.004327	0.033198	1.2e-05	0.016839	0.008689	0.005418	1.2e-05	0.695376	1.1e-05	1.2e-05	38.5419	100.893			800		430	678		650	668	688		1231			181
YPO4 std	99 / 2 .	1e-05	0.007711	48.0564	1e-05	0.021579	1e-05	1e-05	0.026143	0.01644	0.000626	0.007478	0.608559	0.011342	1e-05	16.791	34.7173	100.265	1.3e-05	0.009813	61.0291	1.5e-05	0.023179	1.2e-05	1.2e-05	0.030493	0.019063	0.000725	0.00862	0.655552	0.012907	1.2e-05	38.4751	100.265		553	786		432			641	667	671	717	1196	504		181
YPO4 std	99 / 3 .	1e-05	1e-05	48.3947	0.002011	0.012627	1e-05	0.030205	1e-05	0.020914	1e-05	1e-05	0.581113	1e-05	0.044219	16.7575	34.7677	100.611	1.3e-05	1.3e-05	61.4587	0.003017	0.013564	1.2e-05	0.035349	1.2e-05	0.024252	1.2e-05	1.2e-05	0.625987	1.1e-05	0.051793	38.3983	100.611			807	516	425		644		665			1218		672	182
LaPO4 std	100 / 1 .	1e-05	0.005438	0.003386	1e-05	1e-05	58.5986	7.4141	1e-05	0.033814	1e-05	1.00524	1e-05	1e-05	1e-05	12.8278	28.1145	108.003	1.3e-05	0.00692	0.0043	1.5e-05	1.1e-05	68.7232	8.6769	1.2e-05	0.039209	1.2e-05	1.15867	1.1e-05	1.1e-05	1.2e-05	29.3937	108.003		626	427			952	859		744		840				140
LaPO4 std	100 / 2 .	1e-05	1e-05	1e-05	1e-05	1e-05	57.6147	7.55277	1e-05	0.028752	1e-05	0.963878	0.061128	1e-05	0.001424	12.8955	28.0511	107.169	1.3e-05	1.3e-05	1.3e-05	1.5e-05	1.1e-05	67.5693	8.83919	1.2e-05	0.03334	1.2e-05	1.11099	0.065848	1.1e-05	0.001667	29.5489	107.169						977	882		762		845	2166		773	140
LaPO4 std	100 / 3 .	1e-05	1e-05	0.007125	1e-05	1e-05	58.7793	7.39563	1e-05	1e-05	1e-05	0.950117	1e-05	1e-05	1e-05	12.8511	28.1585	108.142	1.3e-05	1.3e-05	0.009048	1.5e-05	1.1e-05	68.9351	8.65528	1.2e-05	1.2e-05	1.2e-05	1.09513	1.1e-05	1.1e-05	1.2e-05	29.4472	108.142			437			964	882				843				139
Ce3+PO4 std	101 / 1 .	1e-05	1e-05	1e-05	0.008671	1e-05	1e-05	1e-05	0.412702	0.29746	1e-05	3.50587	3.11992	0.007657	58.6023	13.1729	27.9467	107.074	1.3e-05	1.3e-05	1.3e-05	0.013009	1.1e-05	1.2e-05	1.2e-05	0.481371	0.344926	1.2e-05	4.04095	3.36084	0.008713	68.6397	30.1846	107.074				534				1036	850		843	1244	543	1146	138
Ce3+PO4 std	101 / 2 .	1e-05	0.010703	0.002417	0.002152	1e-05	1e-05	0.004194	0.351295	0.340608	1e-05	3.51791	3.44182	0.012364	59.0279	13.1543	28.0205	107.886	1.3e-05	0.01362	0.003069	0.003228	1.1e-05	1.2e-05	0.004908	0.409746	0.39496	1.2e-05	4.05483	3.7076	0.014069	69.1382	30.1419	107.886		638	423	550			739	1048	842		843	1300	539	1148	138
Ce3+PO4 std	101 / 3 .	1e-05	1e-05	0.020773	1e-05	1e-05	0.000501	1e-05	0.351734	0.317627	0.014085	3.48418	3.1817	1e-05	58.5532	13.1177	27.864	106.906	1.3e-05	1.3e-05	0.02638	1.5e-05	1.1e-05	0.000588	1.2e-05	0.410258	0.368311	0.016309	4.01595	3.42739	1.1e-05	68.5823	30.058	106.906			430			770		1051	833	771	859	1232		1133	138
PrPO4 std	102 / 1 .	1e-05	1e-05	0.006528	1e-05	1e-05	1e-05	58.6352	0.020323	1e-05	10.1124	0.021866	1.29327	1e-05	0.00618	13.1733	28.7057	111.975	1.3e-05	1.3e-05	0.00829	1.5e-05	1.1e-05	1.2e-05	68.6222	0.023705	1.2e-05	11.7095	0.025204	1.39314	1.1e-05	0.007238	30.1855	111.975			452				977	746		884	821	1346		791	143
PrPO4 std	102 / 2 .	1e-05	1e-05	1e-05	1e-05	0.011556	1e-05	58.1552	0.04014	1e-05	10.4864	1e-05	1.29688	1e-05	1e-05	13.2571	28.7894	112.037	1.3e-05	1.3e-05	1.3e-05	1.5e-05	0.012413	1.2e-05	68.0604	0.046818	1.2e-05	12.1426	1.2e-05	1.39703	1.1e-05	1.2e-05	30.3775	112.037					464		982	730		874		1240			144
PrPO4 std	102 / 3 .	1e-05	1e-05	0.007257	0.00446	0.001183	0.002765	58.0754	0.009666	1e-05	10.0368	1e-05	2.79468	1e-05	0.010997	13.1135	28.6357	112.692	1.3e-05	1.3e-05	0.009216	0.006692	0.00127	0.003243	67.967	0.011274	1.2e-05	11.6219	1.2e-05	3.01049	1.1e-05	0.01288	30.0483	112.692			450	561	478	755	986	740		882		1298		801	142
NdPO4 std	103 / 1 .	0.037113	1e-05	1e-05	1e-05	1e-05	0.152971	0.026905	59.8051	1e-05	0.421768	0.495732	0.999665	1e-05	0.03881	12.9136	26.8977	101.79	0.050027	1.3e-05	1.3e-05	1.5e-05	1.1e-05	0.179402	0.031487	69.756	1.2e-05	0.48838	0.571392	1.07686	1.1e-05	0.045457	29.5904	101.79	222					795	758	1078		895	962	1376		767	143
NdPO4 std	103 / 2 .	0.025833	1e-05	1e-05	1e-05	1e-05	0.119953	1e-05	59.9624	1e-05	0.456656	0.4522	1.02372	1e-05	1e-05	12.9498	26.9505	101.941	0.034823	1.3e-05	1.3e-05	1.5e-05	1.1e-05	0.140678	1.2e-05	69.9394	1.2e-05	0.528779	0.521216	1.10278	1.1e-05	1.2e-05	29.6733	101.941	225					794		1077		893	963	1314			142
NdPO4 std	103 / 3 .	0.020964	0.017208	1e-05	1e-05	1e-05	0.180564	0.027802	60.286	1e-05	0.464355	0.491275	1.06227	1e-05	1e-05	12.9476	27.0299	102.528	0.02826	0.021898	1.3e-05	1.5e-05	1.1e-05	0.211762	0.032538	70.3169	1.2e-05	0.537693	0.566255	1.1443	1.1e-05	1.2e-05	29.6683	102.528	224	653				780	764	1076		894	975	1315			143
SmPO4 std	104 / 1 .	1e-05	0.662729	0.003109	1e-05	1e-05	1e-05	1e-05	1e-05	60.8589	0.021401	1e-05	0.972859	1e-05	0.004712	12.7003	26.3735	101.597	1.3e-05	0.843339	0.003949	1.5e-05	1.1e-05	1.2e-05	1.2e-05	1.2e-05	70.5704	0.02478	1.2e-05	1.04798	1.1e-05	0.00552	29.1015	101.597		659	478						1083	801		1303		766	151
SmPO4 std	104 / 2 .	1e-05	0.693283	0.024385	1e-05	1e-05	0.006268	1e-05	0.013486	61.1549	1e-05	1e-05	1.16385	1e-05	0.024437	12.8032	26.5858	102.47	1.3e-05	0.88222	0.030968	1.5e-05	1.1e-05	0.007351	1.2e-05	0.01573	70.9137	1.2e-05	1.2e-05	1.25372	1.1e-05	0.028623	29.3373	102.47		671	480			757		752	1094			1305		768	152
SmPO4 std	104 / 3 .	1e-05	0.636146	0.015583	0.007983	1e-05	1e-05	1e-05	1e-05	60.7815	0.021907	1e-05	1.37865	1e-05	0.018943	12.7629	26.4761	102.1	1.3e-05	0.809512	0.019789	0.011977	1.1e-05	1.2e-05	1.2e-05	1.2e-05	70.4806	0.025367	1.2e-05	1.48511	1.1e-05	0.022187	29.2451	102.1		672	467	576					1095	805		1308		770	152
GdPO4 std	105 / 1 .	0.013128	0.011171	1e-05	0.007726	1e-05	0.016341	0.006387	1e-05	0.022056	1e-05	62.7465	0.759239	1e-05	1e-05	12.6882	26.0398	102.311	0.017696	0.014215	1.3e-05	0.011592	1.1e-05	0.019165	0.007475	1.2e-05	0.025575	1.2e-05	72.3231	0.817867	1.1e-05	1.2e-05	29.0739	102.311	124	660		597		749	722		789		1143	1481			153
GdPO4 std	105 / 2 .	0.018961	1e-05	1e-05	1e-05	1e-05	0.024635	1e-05	0.00039	0.002177	1e-05	61.6867	0.850594	0.003851	0.006594	12.6109	25.7793	100.984	0.025558	1.3e-05	1.3e-05	1.5e-05	1.1e-05	0.028891	1.2e-05	0.000455	0.002524	1.2e-05	71.1014	0.916276	0.004382	0.007723	28.8969	100.984	120					749		752	790		1141	1455	623	790	154
GdPO4 std	105 / 3 .	0.021531	1e-05	1e-05	0.004827	1e-05	0.003394	1e-05	0.020798	1e-05	1e-05	63.1126	0.88726	1e-05	0.004222	12.6587	26.0633	102.777	0.029023	1.3e-05	1.3e-05	0.007241	1.1e-05	0.003981	1.2e-05	0.024258	1.2e-05	1.2e-05	72.7451	0.955774	1.1e-05	0.004945	29.0064	102.777	122			614		774		747			1119	1459		774	154
EuPO4 std	106 / 1 .	0.016652	2.96853	1e-05	1e-05	1e-05	0.006327	0.000783	1e-05	1e-05	61.0929	1e-05	1.02888	0.020041	0.030722	12.962	27.2916	105.418	0.022446	3.77753	1.3e-05	1.5e-05	1.1e-05	0.00742	0.000916	1.2e-05	1.2e-05	70.7416	1.2e-05	1.10833	0.022805	0.035984	29.7014	105.418	131	689				759	735			1091		1332	588	755	152
EuPO4 std	106 / 2 .	0.018876	2.98468	1e-05	1e-05	1e-05	1e-05	0.031932	1e-05	1e-05	61.2765	0.036781	1.00457	1e-05	0.006111	13.0254	27.4085	105.793	0.025444	3.79808	1.3e-05	1.5e-05	1.1e-05	1.2e-05	0.037371	1.2e-05	1.2e-05	70.9543	0.042394	1.08215	1.1e-05	0.007158	29.8465	105.793	130	686					752			1109	844	1357		767	153
EuPO4 std	106 / 3 .	0.017889	2.91623	1e-05	1e-05	1e-05	1e-05	1e-05	1e-05	0.035695	60.9613	0.011791	0.969135	1e-05	0.006116	13.0018	27.303	105.223	0.024114	3.71098	1.3e-05	1.5e-05	1.1e-05	1.2e-05	1.2e-05	1.2e-05	0.04139	70.5893	0.013591	1.04397	1.1e-05	0.007163	29.7924	105.223	130	680							806	1091	860	1338		777	153
[truncated: 27 more columns]
